# Supplementary material for: DeepAutoGlioma: a deep learning autoencoder-based multi-omics data integration and classification tools for glioma subtyping
Source: BioData Min. 2023 Nov 15;16:32. doi: 10.1186/s13040-023-00349-7 (PMC10652591; doi:10.1186/s13040-023-00349-7)
Supplement: Supplementary file 1 — Additional file 1: Supplementary Table 1. List of input features in autoencoder. [file 13040_2023_349_MOESM1_ESM.xlsx]

## Sheet: LGG_1110_DEG
Input genes in autoencoder with p-value of univariate cox regression analysis for LGG subtyping
Genes	p.value
ACTN4	7.2e-12
ADRA2B	0.0055
ADRA2C	0.041
ARHGEF17	1.2e-06
ATP8B1	1.1e-05
C15orf42	0.041
C1orf201	0.012
C1orf53	0.016
C1QL1	6.1e-07
C6orf142	0.048
C8orf48	0.049
CABP1	0.00025
CCDC61	0.027
CHRM4	7.5e-05
CPE	3.7e-07
CRMP1	3.5e-06
CUBN	1.4e-08
EGF	0.033
EMID2	7.6e-05
EMILIN2	1.6e-08
ENPEP	0.013
FOXD1	0.003
FOXD2	0.0024
FOXF1	0.031
FOXS1	0.013
FUT4	0.0082
FZD2	3.9e-05
FZD8	0.0011
GABBR2	3.9e-07
GDF9	0.00062
GPI	0.016
GPR39	0.00042
GPT	0.013
GRID2IP	0.0014
GRIN3A	9.8e-06
GRM6	0.032
GUCA1B	0.0032
HELLS	0.00071
HRH3	0.00088
IGFBP5	6.4e-06
JUB	0.012
KLF13	0.039
LHFPL3	3.3e-06
LOX	6.8e-06
LRRC10B	0.021
LSAMP	2.8e-08
MAGEL2	9e-06
MLEC	4.6e-06
MXI1	1.9e-17
NAV1	7.2e-05
NLGN2	1.7e-11
NOLC1	3.8e-06
NUAK2	1e-11
NUFIP2	0.0088
OLIG1	7.4e-07
PACS1	0.007
PCMT1	0.0024
PDIA4	7.1e-09
PON1	4e-09
PRKCA	0.0069
PSTK	2.2e-08
RASD1	0.00011
RRAGA	3.4e-05
RUNX3	8e-06
SALL2	0.00033
SKI	1.1e-06
SLIT1	3e-05
SPEF1	0.015
SVEP1	0.0075
TBX19	0.0018
THBD	0.02
TWIST1	8.9e-09
UPF1	0.00012
UQCRC2	5.5e-06
USP54	9.8e-05
VEGFC	0.029
WTIP	0.03
ZNF460	0.027
GANAB	2e-06
GRIA1	9.5e-05
GRIK1	0.0035
PKP2	0.03
PLCG1	1.4e-08
RAB11FIP1	0.014
SLC15A2	5e-05
SMOC1	6.8e-15
TTYH1	0.031
ACCN3	0.00027
NOVA1	0.0052
PROM2	0.0072
RUNDC3A	5.4e-06
GCH1	2.4e-05
OS9	2.4e-07
ABI1	2e-12
HNRNPA1L2	4.4e-05
PPP2R5C	1.1e-07
RAB6A	0.011
NOX4	0.0009
ADAMTSL3	0.046
ADPRHL1	0.042
APOBEC3C	1.7e-10
ATP1B2	0.046
B3GNT1	0.00034
BAIAP2L2	0.005
BAZ1B	4.9e-08
BST1	6.7e-05
C1orf198	0.00017
C7orf41	0.0012
CDH2	3.4e-09
CDH26	0.042
CLEC2B	0.044
COL5A1	2.8e-06
DPP4	1.7e-08
ECHDC3	0.019
FAIM2	1.7e-05
FAM131C	0.0027
FBXL16	0.0091
GBF1	1e-07
HHIP	0.02
HSPB7	4.6e-07
HTRA1	0.006
ID4	0.016
IL20RB	0.0087
KATNAL2	2.6e-06
KCNJ10	0.0003
KIF3C	0.0086
LAMB2	4.9e-05
LINGO1	4.1e-06
LMO1	0.017
LMO4	0.041
MAP2	0.00068
MIPOL1	4.6e-10
NPR1	0.04
OLIG2	6.2e-06
ONECUT2	0.023
PAWR	0.0011
PCSK5	9.5e-09
PRDM11	0.0043
PRSS27	0.0014
PSTPIP2	0.0034
RAPGEF2	0.015
RASSF4	3e-06
RBM47	0.00097
RBPMS2	0.025
RFTN2	4.7e-05
RPL26	0.00015
SPARC	0.0039
SPOCK1	0.0043
TARDBP	0.025
TMEM154	6.9e-12
TMEM182	0.00027
TTC25	7.8e-05
ULK4	5.7e-06
VGLL4	0.025
ZBTB47	1.8e-07
ZNF238	2.5e-06
ZNF532	0.026
ZNF843	0.0044
SUMF2	8.4e-06
TRIM17	0.0071
C1orf144	0.0017
EPHA10	0.005
NRXN1	0.00034
OLFM1	0.0079
SRGAP3	1.2e-05
LIMCH1	0.0058
SYT14	0.019
SRRM5	0.032
PLAU	7.8e-07
CPLX2	0.022
HYLS1	0.024
SLC1A4	6.8e-07
MATN2	0.012
GRIA2	9.5e-07
GRIA4	3.9e-06
IQCH	1.4e-05
CASC1	0.013
C22orf26	0.043
TTYH2	3.5e-05
MCFD2	8e-06
ZEB1	0.0012
RALYL	0.013
ENOPH1	0.0063
HIPK2	0.001
ATP5G2	4.2e-05
CCDC87	0.0036
C16orf45	0.0091
HES4	0.002
SYN3	0.0011
GLRX2	0.036
ACTR1A	9.7e-12
CCT6A	2.2e-08
CENPP	0.00072
C9orf163	0.019
CCDC8	9.1e-11
CCDC96	0.027
CYSLTR2	0.0012
CAMK2G	6.3e-05
C9orf47	1.5e-06
MYCBPAP	1.1e-05
JPH4	2.3e-08
SEC24C	6.2e-08
TMC4	0.021
A4GALT	0.038
AARS	3.2e-05
AKAP11	0.0061
ALDOB	0.0022
ANKRD11	0.012
ANPEP	0.032
ANXA5	9.4e-09
APOE	0.0011
ARID3A	0.016
ARMC2	0.0078
ATCAY	3.7e-05
B3GALT1	0.0011
BASP1	2.2e-07
BEAN	0.038
C14orf28	0.00036
C1orf94	0.0036
C5orf34	8.4e-07
C7orf42	4.5e-10
C7orf52	0.025
CABIN1	1.2e-05
CARD14	0.00012
CATSPERG	0.023
CBS	9.7e-10
CCR6	0.00049
CDC42EP5	0.0046
CEP152	1.5e-06
CNTN4	0.0071
CNTN6	0.039
COL22A1	0.0054
CSF2RB	0.0088
CTCFL	0.016
CYFIP1	0.0017
DAAM2	1.6e-05
DIRAS3	6.9e-07
DLGAP2	0.002
ELMO1	0.00034
EXTL3	1.3e-08
FAM101A	0.0012
FAM176B	8e-07
FAM179A	0.00014
FAM190B	3e-15
FAM24B	0.024
FAM84B	0.0046
FHAD1	9.4e-05
FNDC3A	0.03
FYN	0.00052
GALNT13	6.7e-13
GALNT3	3.2e-10
GLIS1	0.0012
GNB2	0.011
GNB3	0.014
HRNBP3	0.041
IL2RB	0.0016
IRF6	0.022
KBTBD11	0.017
KCNJ12	0.034
KCNK4	0.0001
KIF1A	9.5e-06
LEKR1	0.009
MACF1	0.023
NMNAT3	0.028
NRL	0.025
NUMA1	0.00032
OAT	6.1e-10
PAFAH1B1	0.0018
PAQR5	0.041
PBK	0.00015
PBXIP1	0.029
PDE1C	0.0034
PDGFRA	0.028
PDZK1	0.00091
PHLPP1	0.00071
POM121	0.00039
PPP1R10	0.02
PRR19	0.0032
PTN	8.4e-06
PTPRA	0.022
RAB27A	2.4e-10
RANGAP1	0.049
RGNEF	0.023
RINL	5e-09
RNF32	0.0067
RPH3AL	0.0012
RPL39L	0.00061
RPS10	0.015
SECTM1	0.00036
SEMA6A	0.047
SETD5	0.026
SFRS3	0.048
SLC6A1	0.0034
SLC7A1	0.00022
SPTBN5	0.0097
STX11	0.0071
STXBP6	0.004
TCP10L	0.0014
TJP2	6.3e-06
TNR	0.0088
TNS3	0.019
TRIM2	0.012
TRIM38	0.00038
VIM	0.00054
WASF2	0.0081
WSCD1	0.0027
WSCD2	0.0028
XPO1	0.016
ZBTB42	2.6e-05
ZC3H11A	0.0085
ZDHHC22	3.8e-12
ZMIZ1	7.3e-05
ZNF230	1e-05
ZNF321	0.0016
ZNF701	1.4e-06
ZNF816A	1.2e-06
ZNF836	0.011
ZSCAN20	0.00074
ZSCAN5A	6.4e-05
ACTR3	1.5e-06
ADRA2A	0.019
ATP1A3	2.4e-06
BCL3	5.5e-06
BCMO1	0.0045
C13orf15	0.00017
C6orf174	0.00011
CHODL	0.0029
ESR2	0.0016
EVC2	2.7e-12
FAM184B	0.019
FAM20A	0.0023
GABARAPL2	0.00092
GDF10	3e-10
GLT25D2	0.0003
GNS	5.5e-07
GPRIN3	0.001
GPX3	0.0022
HSPB8	0.0013
IGF2BP3	1.8e-13
KCNMB2	0.049
KIAA1919	0.0012
KIF5B	0.00069
LRP1	0.04
LUZP2	3.4e-12
MAP1A	0.00096
NUCKS1	0.019
RANBP17	1.4e-12
RGMB	3.7e-07
S100A6	0.00034
SATB1	0.00029
SGMS2	5.5e-08
SH3BGRL3	0.00041
SPDYE3	0.008
TALDO1	0.031
TSC22D1	7.3e-05
TUBA1B	0.0055
UNC5C	0.032
WDR86	2.6e-07
YKT6	0.0024
CALD1	8.3e-08
NTRK2	3e-06
AJAP1	0.041
ARHGEF4	0.00082
SCP2	0.025
FN1	0.0042
HSF4	0.0021
ESR1	0.007
LRRC2	0.00048
KDELR3	7.6e-08
PPP1CB	0.0028
SCG3	1.1e-08
CTNND1	0.0084
PKIB	8.1e-08
TTC26	3.4e-10
SEC31A	0.00097
CCT3	0.0048
GPR98	3.6e-06
LSP1	2.3e-08
TUB	1e-09
NPC2	0.0071
NDRG4	0.017
POLDIP3	0.0011
PTPRD	0.00039
ADAMTSL4	1.7e-08
AGPAT1	9.7e-06
APBB1	5.3e-05
B3GAT1	0.011
BAT1	0.027
CALU	2.2e-09
CHRFAM7A	0.015
CNTN1	0.0061
CSNK1E	1.6e-08
CXCR2	0.012
GABBR1	9.1e-11
GJA5	0.0014
GPBP1	0.021
GRINA	3.9e-09
HDAC5	0.0018
HMGCS1	0.0071
ITGB1	3.8e-05
LIFR	0.02
NCOR2	0.032
NRXN2	8e-05
PC	2.8e-06
PKP4	0.021
PRMT2	0.0015
RBM17	8.5e-10
RPL6	0.00025
SARDH	3.8e-05
SC5DL	0.0034
SLC38A1	5e-05
SLC4A4	0.0076
SPN	1.6e-05
SPOCK2	6.6e-09
THRA	4.5e-09
TTC3	1.6e-06
VPS13D	0.00029
ZNF613	0.00032
ZNF837	0.00015
SLC16A1	0.0045
HIPK1	0.005
ADD3	1.1e-06
PLD3	0.0044
APBB2	0.041
DNMT3B	0.0041
FDPS	0.0033
ITPK1	0.00016
MICAL3	1.3e-05
NTNG1	0.00049
PLAG1	0.0046
STAT3	0.00027
TEAD4	0.01
ZMYND11	8.5e-12
RPS24	1.7e-08
ANG	3.1e-09
BAT3	0.016
CASP8	5.1e-08
PTPRS	0.038
RAD51	4.6e-06
VCAN	0.029
COL6A3	0.046
FXYD6	1.4e-12
GCNT1	1.8e-05
MAPT	3.8e-11
PLAGL1	0.026
FGF1	0.028
FOLR1	0.0022
LDHA	0.0058
BTF3	0.0002
GPM6A	2.1e-09
HNRNPL	0.032
LEPREL1	8.7e-06
PID1	2.6e-07
KCTD4	0.01
OTUB1	8.9e-05
PHYHIPL	2.7e-13
COL8A1	3e-14
PALLD	0.00097
ADAR	0.0018
MUM1	4e-05
PSD	1.9e-05
RUSC2	0.017
WDFY3	0.003
ZP3	0.0017
C16orf71	0.0018
C5orf36	0.00018
DTNA	0.046
NME2	0.0024
KIF18A	5.1e-08
MOAP1	0.0027
MME	0.00015
PSMF1	0.034
MLLT11	0.00028
ATP6V0E2	2.2e-06
RBBP4	0.016
CRY2	1.1e-07
RTN1	3e-08
RPN2	1.1e-06
ACOT11	0.029
KIAA0652	1.6e-05
GATS	3.6e-05
C1orf220	0.0033
CCNY	8.3e-11
DAB2IP	0.0098
DUSP4	0.0013
GAP43	0.021
SALL1	0.0086
SNAP91	1.3e-09
ARHGEF7	0.00031
GRAMD3	0.0016
C10orf110	0.026
ABLIM1	3.3e-07
PDGFD	4.8e-06
CTNNA3	3.6e-05
RUNX2	0.033
ACVR1C	0.014
EIF4G1	0.00068
CUTA	0.0013
PRH2	0.0052
PEX5	0.00053
NCRNA00188	2.2e-06
HM13	0.017
IQCC	0.0073
PUF60	0.0015
SLC22A18	0.0049
APEX1	0.0032
NF1	0.00075
SMARCD3	0.0099
BICC1	0.00011
GATM	0.012
GTSE1	2.2e-05
LOC100128292	6e-06
LOC100128640	0.0017
LOC100128788	0.048
LOC100128977	3.9e-09
MGC23284	0.014
MYH6	0.0096
NHP2L1	0.00026
PIK3R1	0.0022
PVT1	4.3e-05
TNFAIP8	1e-06
TBC1D14	0.00051
LOC100286844	0.002
TYMP	8.6e-05
ZIC4	0.016
AAMP	0.0074
RUFY3	1.2e-08
TERF2IP	0.017
MRC1	2.5e-05
RPL17	0.00016
OIP5	6.4e-06
GNB2L1	0.01
C6orf52	0.0034
C10orf41	0.0004
CTNNA1	0.00033
GLTSCR2	0.017
MTUS2	0.038
RPL23	0.0058
RPS12	2.4e-06
TNPO1	0.0007
TPM4	2.3e-08
PODNL1	1.2e-14
CHD3	0.0013
SUGT1P1	0.00011
ADAMTS12	0.00043
ADIPOR2	0.014
ADORA2B	0.038
ADRA1B	0.00067
AGAP7	0.033
AKT2	1.9e-05
ALDH2	3.2e-07
ALX3	0.018
AMOTL2	9.1e-05
ANKRD45	1.3e-05
APC2	3.3e-06
ARF4	0.024
ARFGAP2	3.5e-08
ARL6IP1	0.033
ARSJ	2.3e-06
ATP9A	6.3e-05
B2M	0.0075
B4GALT5	0.0062
BARD1	0.00058
BATF3	0.031
BRCA2	4.1e-09
BUB1	2.3e-06
C13orf18	1.3e-06
C14orf49	0.044
C14orf50	6e-07
C1orf135	0.00066
C1orf61	1.5e-07
C20orf202	0.0055
C20orf46	0.002
C3orf45	0.014
C4orf49	8e-11
CACNA2D3	0.01
CCDC102A	0.0004
CCDC134	0.0039
CCL5	0.0045
CD226	0.0013
CDC42BPB	0.0002
CDCA8	2.6e-08
CDK4	3.2e-05
CHAF1B	8.5e-10
CLDN4	3.8e-05
CLU	0.005
CMC1	0.0042
CNN3	0.00035
CORO2B	0.0019
CRKL	0.0092
CS	0.0054
CST3	0.036
CTSF	0.0069
CTU1	0.032
CYP27B1	7.1e-11
CYP2E1	7.1e-08
DAND5	0.023
DAPP1	0.014
DARS	0.00045
DDIT4	0.00056
DGCR2	3.4e-08
DZIP1L	2.5e-06
E2F7	1.6e-12
ECSCR	0.0017
EEF1G	0.00042
EIF3A	0.00025
ESPL1	1.3e-05
EXO1	2.6e-07
EYA3	9.2e-05
FAM171A1	5.8e-11
FAM26F	0.00033
FAM78B	5e-07
FASN	0.013
FCGBP	0.0025
FLG	0.011
FOS	0.047
GAB2	0.024
GABARAP	0.00076
GHITM	9.1e-09
GINS2	9.5e-06
GPR3	6.3e-06
HAS3	0.0047
HERC1	0.039
HIC1	0.018
HIST3H2A	0.00011
HK3	0.024
HNRNPH1	0.008
HSD17B4	0.0051
HTRA3	1.5e-06
IDI1	6.4e-11
IGFBP6	0.0037
ISG20	4.7e-06
ITM2B	0.019
KCNN4	2.1e-09
KCTD14	6.1e-13
KDM3B	0.0015
KLF1	0.00044
KRT222	0.028
LOC115110	0.00014
LOC143188	0.031
LOC728643	0.00011
LRRC3	0.0057
MAEL	0.0017
MARCKS	9.7e-07
MATN1	0.0072
METAP2	0.039
MICB	0.002
MLLT6	1.3e-06
MPZ	8.3e-05
MSL1	0.00098
MSMP	1.4e-07
MSX2	0.0036
MTCH1	2e-05
MTSS1L	0.00019
MYH9	3e-08
MYST2	0.045
NDST1	0.043
NDUFC2	0.003
NEK8	6e-05
NEXN	5.6e-05
NFKBIA	0.0065
NODAL	0.043
NUDT9P1	0.014
OLFM4	0.036
OSR1	0.025
P4HB	1.1e-08
PABPC1	0.011
PABPN1	0.013
PAPPA	5.8e-05
PCDP1	0.034
PHC2	0.043
PIK3R6	0.023
PIP4K2B	0.0019
PLAC9	0.028
PMP22	0.0053
PNMA1	1.5e-08
PPA1	4.7e-12
PPP2CA	0.035
PPP2R5A	1.2e-07
PRPF19	0.0066
psiTPTE22	0.0015
PTPLAD1	0.0056
PTPN14	1.6e-05
PYGB	3.1e-05
PYROXD2	0.004
RARRES2	1e-10
RCAN3	1.6e-06
RHOH	0.00021
RND2	0.00034
RNF130	0.043
RPL27A	0.00051
RPLP2	0.027
RPS23	1.3e-05
RPS3A	4.4e-05
RRN3P1	0.017
SCAMP5	0.00012
SCD	2.9e-08
SEC16B	0.00025
SEC63	0.0031
SFT2D2	7.9e-06
SLC5A12	3.6e-07
SLC6A16	0.018
SNN	0.0017
SOCS1	1.8e-06
SOX8	2.5e-09
SOX9	0.00023
SSPO	3.4e-05
ST20	6.6e-06
ST6GALNAC2	0.0055
ST8SIA5	0.00091
SUGT1L1	0.021
SUSD2	3.4e-07
SYTL3	0.0011
TBC1D5	0.0023
TES	7.4e-05
TFCP2L1	0.002
THRAP3	0.047
TMEM200B	0.00011
TMEM59L	0.00044
TMSB10	3.2e-06
TNFRSF10C	8.2e-07
TNFRSF10D	0.009
TNFRSF11B	2.2e-17
TRAF3IP3	0.0029
TRIM67	0.0015
TRIO	0.00037
TRRAP	0.0028
TXN2	7.9e-10
UBL3	8.7e-05
UBXN1	2.2e-07
UNC13A	0.011
USP7	0.0064
VNN2	0.0012
WAC	3.3e-10
XRCC2	6.1e-09
XRCC6BP1	0.016
XYLB	0.0021
ZCWPW2	0.024
ZNF221	0.012
ZNF311	0.00056
ZNF396	0.023
ZNF699	0.011
CYB5RL	2.3e-06
HIST1H2AE	2.5e-05
NDUFS2	0.0032
COX4I1	0.00014
HNRNPA2B1	0.013
RPL10A	0.0026
CHD8	0.0073
CN5H6.4	0.018
EPHX1	0.0035
GLUD1	3.9e-15
TNK2	2e-09
ATP1A1	0.00075
PDZD7	0.0055
RHOC	0.00021
LOC282997	0.027
HNRNPH3	8.2e-06
ACBD5	5.9e-12
TRIP13	9.9e-07
EDNRB	0.016
PRKCSH	0.04
ALS2CL	0.012
C14orf169	0.0027
CDNF	4.2e-08
DNASE1L2	0.0074
LRRC46	0.00022
RER1	0.0085
SLC26A4	0.0084
UPP2	3.4e-05
WDR93	0.0015
XKR8	2.9e-09
IGFALS	2.2e-06
PAICS	0.01
ABHD2	0.026
ACCS	0.00021
ATP8A1	6e-05
BCL2A1	0.045
C1orf113	0.0017
C5orf39	5.2e-08
C7orf58	0.031
CAP1	0.012
CD40	0.00098
CDKN3	2e-07
CNKSR1	0.0042
COPB2	0.00012
DAG1	0.0004
DLL3	1.1e-07
FAM86B1	4.7e-05
FBLN7	1.6e-05
FIBCD1	0.0082
HES6	5.6e-05
IGSF9	0.018
ITGAV	0.0053
KIAA0101	4.7e-05
KIAA0427	1.1e-08
LOC100130093	0.007
LOC100130581	0.0071
LOC100132707	7.9e-08
LPHN1	4.1e-06
LTB	0.0011
NAP1L1	3.5e-07
NCKAP1	0.045
NDUFV1	2.2e-05
P2RY6	7.2e-07
PACS2	0.009
PLB1	0.00037
PODXL	3.1e-06
PSAT1	0.032
PTAFR	0.028
PTP4A2	0.0012
PYCARD	0.015
RCC2	0.0033
RNF213	0.048
SAR1A	8.8e-11
SCN3B	0.004
SEPN1	1.3e-06
SKP1	0.0016
SMAGP	3.4e-10
SORBS1	0.012
SSFA2	5.6e-13
STXBP1	0.028
SUMO2	0.043
SYNGR1	0.0021
TACR1	6.1e-05
UBE2E1	0.0029
ZNF534	0.0019
SIRT2	0.0052
WDR62	8.5e-08
DLGAP4	0.0017
TMEM217	1.5e-05
TPM3	0.00037
ADAM8	0.0025
C6orf48	7.9e-05
CD58	1.4e-11
CDC42	0.0037
EFEMP1	0.024
MAPK3	0.026
POLR3H	1.7e-09
PPP3CA	0.0015
RGR	8.5e-11
SERPINF2	0.0023
SLC12A4	0.00053
TCP1	0.014
CCT7	0.0092
KCNK7	0.00052
NELF	0.01
QKI	0.036
SERBP1	0.04
CTSB	0.0018
GLG1	0.0026
HGF	4.5e-08
PDLIM5	1.5e-05
DAZAP2	0.00047
ATP2A3	3.9e-05
NDRG2	1.4e-11
HFE	3.2e-13
C19orf40	3.8e-05
DPY19L2P2	0.0046
TUG1	0.0018
ADM	0.0028
AIM1	6e-05
ANGPT1	5.2e-05
BNIP3L	0.03
C10orf140	5.4e-05
C10orf58	0.00074
C11orf52	0.0084
C16orf5	0.02
C17orf57	0.018
C19orf39	8.9e-07
C6orf155	0.0083
C6orf89	0.00024
C9orf100	0.014
CA13	4.1e-05
CCDC135	0.0045
CCDC138	2.9e-05
CCDC141	0.02
CCDC150	0.00058
CDC6	5.1e-07
CDKN1B	0.0093
CELSR1	3e-05
CENPE	1.2e-08
CHCHD2	0.00032
CHGB	0.00012
COX7C	0.03
CSDAP1	0.011
CTDSP2	1.2e-07
CTHRC1	1.9e-07
CTNND2	0.0084
DNAJC6	0.032
EEF1A1	0.00097
EEF2	7.9e-05
EIF4EBP2	2.3e-05
ENTPD7	0.0058
FADS1	1.6e-08
FAM178B	0.026
FAM83D	1.7e-06
FAT2	0.031
FMNL2	0.016
FOSL1	1.2e-05
GCHFR	0.014
GPRC5B	0.00071
GRN	1.6e-05
HECTD1	0.02
HMP19	1.1e-06
LARS	0.0043
LOC100133545	3.5e-06
LOC134466	0.021
LOC285033	0.00013
LOC401052	0.00054
MARCKSL1	8.7e-05
MXD4	0.0015
MYO1G	0.00042
NCAPH	1.2e-05
NFE2	0.00047
NNMT	8.7e-10
NUCB1	5.7e-07
PHLDB3	0.016
PIGL	0.017
PINK1	0.0089
PLK4	4.9e-07
PMS2L11	0.0009
POM121L9P	0.012
PSMD4	0.0037
PTTG1	8.4e-07
RNF187	0.00029
RPGRIP1	0.011
RPL13AP3	0.0075
RPN1	0.003
RPS6	4.7e-06
RPSAP58	0.00025
SAMD11	1.7e-12
SAP18	0.00069
SGK269	0.0099
SIGLEC1	0.01
SLC11A2	0.00015
SLC19A3	3.4e-05
SLC25A41	0.00078
SLC47A1	1.3e-05
SOX4	0.021
SPC25	0.047
SUPT16H	0.0043
SYCP2	0.0053
TEKT3	0.036
TNFRSF12A	1.1e-10
TOB2	0.0019
TSPYL4	3.8e-05
UBXN4	0.0046
WNT6	0.023
ZCCHC24	1.9e-08
ZNF283	2.1e-05
ZNF345	0.00066
ZNF573	0.0013
ZNF600	2.8e-06
ZNF749	4.5e-05
ZSCAN22	0.00035
ORC1L	4.9e-06
SASS6	0.0031
FLOT2	9e-06
B9D2	0.0052
FCGRT	0.013
PHB2	0.0067
SPINT1	0.0003
PTHLH	0.016
C18orf32	1.8e-06
TMEM159	1.4e-08
FLJ39582	0.0037
ACAP3	0.013
ACO2	0.00012
EIF4A2	0.0031
ELP2P	0.0027
FAM114A1	2.8e-10
LOC143666	0.00035
FKBP9L	7.6e-14
ALDOA	0.036
SNHG9	0.028
AMIGO2	5.5e-05
ANKRD5	6.1e-05
AP2B1	3.7e-07
ATXN10	0.00033
C21orf88	0.0052
CACNA1I	0.008
CAPNS1	0.0061
CD63	6.1e-07
DDX17	0.0072
DEPDC1B	8.1e-06
FAM195B	0.01
FAU	0.0017
FLJ11235	0.00037
FMO3	0.033
GTF3C1	0.0031
HMGCLL1	0.00012
HMGCR	0.014
KCP	0.035
MET	0.0052
MGEA5	1.4e-05
NGRN	8.8e-05
NRD1	0.00022
PDAP1	0.033
PPIL5	0.00034
RHBDD2	0.032
RPS29	0.0011
TUFT1	0.00041
TC2N	0.00043
LOC100128164	0.012
SFRS5	0.0032
ATP5C1	8.4e-10
ATP6V0A1	0.00068
EFNA4	0.035
NASP	0.016
NCAM1	1.4e-10
NCOA4	5.1e-08
OGDH	0.0022
SMARCC2	1.3e-05
TSPAN3	0.00019
CLEC4A	0.0036
ZNF207	0.022
APLP2	0.028
CCDC50	0.031
POLDIP2	0.0076
CCT6B	1e-05
GATC	0.013
IMPDH2	5.9e-07
WDR6	0.0045
LOC645676	0.0059
TMEM59	0.017
SRCRB4D	0.0015
KILLIN	0.02
WDR78	2.9e-05
GSG2	2.5e-05
IDI2	9.3e-07
PCDHA2	0.023
CSNK2B	0.0016
RDH5	6.2e-08
C13orf34	1.9e-05
PDIA3	0.00084
LOC606724	0.03
DLG5	4.5e-05
LOC100302401	0.039
SPON2	0.00034
C9orf43	0.014
NCRNA00171	0.00036
TK1	1.8e-07
C11orf59	0.0033
TIMP3	0.00016
SLC26A1	0.012
EID1	0.041
H1F0	0.024
GNAO1	2.1e-06
UPB1	0.0026
FAM109B	2.7e-15
PRRG2	0.025
HSF2BP	4e-06
C21orf58	0.0051
LRRC61	0.001
ATP6V1G2	9.6e-11
EIF3I	0.017
MGC12982	0.00035
MYH7B	0.047
MORN1	0.018
GPR113	0.03
C15orf21	0.003
LOC100131691	0.0015
ST13	1.4e-07
CD27	0.00018
FAM154B	0.011
ZMYND10	0.00035
RPS27A	3e-06
BMS1P5	0.013
LOC157627	2.3e-06
RGPD5	0.015
ADAT3	0.041
C10orf114	2.2e-06
C12orf48	1.7e-09
INHA	0.047
TOMM20	3.3e-05
RPS3	0.00033
NISCH	0.017
RPL3	1.1e-09
RPS20	0.0047
HSPB9	0.0029
FBXO15	0.00063
HSP90B1	0.0011
CDC37	0.015
SERINC1	0.00085
C8orf51	0.0079
FAM192A	6.9e-12
FTO	0.0091
KIAA0430	0.004
HNRPDL	3.7e-05
SGSM2	0.00065
NFKBIZ	0.00039
CYP39A1	0.002
ZNF829	6.4e-06
CDCA3	0.0074
PEG10	0.0056
RPL13A	0.015
MATR3	7.4e-06
GNGT2	0.0049
MGC16703	0.00091
GGN	0.0002
TBC1D10C	0.00017
LOC440957	0.0012
PLEKHA9	2.8e-05
LOC144486	0.044
SEC62	0.0069
UBQLN4	1.3e-05
LOC100130148	0.0028
PCDHGC3	0.033
HLA-A	0.0047

## Sheet: LGG_3204_DMR
Input CpGs in autoencoder with p-value of univariate cox regression analysis for LGG subtyping
CpGs	p.value
cg15377649	0.0026
cg00524169	0.01
cg09494752	0.037
cg00594716	0.0033
cg04888241	7.8e-12
cg04107140	4.6e-08
cg06065164	0.0074
cg22646324	2.2e-08
cg05394500	2.6e-13
cg19501190	0.029
cg25979644	1.5e-09
cg05841809	0.04
cg22436963	0.0025
cg03140978	0.017
cg17939001	0.014
cg19092620	0.03
cg21140261	0.0055
cg03385864	9.6e-09
cg04819499	1.7e-13
cg15891422	0.042
cg19226007	7.5e-07
cg14248106	6.6e-05
cg17594131	0.00011
cg13281868	0.026
cg24180975	0.00074
cg15451642	0.00035
cg06448090	0.043
cg14592406	0.00017
cg00113951	0.0048
cg01485046	0.035
cg00433887	0.0031
cg12528649	2.6e-06
cg11588906	0.0075
cg26393112	2.6e-05
cg00599280	0.0041
cg06889108	0.00014
cg18757087	4.1e-05
cg00870849	5.6e-10
cg02886284	0.0018
cg16534103	0.049
cg20841073	0.038
cg00720072	0.025
cg23310314	0.046
cg11871991	0.0011
cg05125693	0.03
cg05270082	0.026
cg04781638	0.0019
cg16850511	0.035
cg03180980	0.038
cg03544320	0.046
cg18840273	0.035
cg10707565	0.0094
cg00322919	0.0024
cg24818418	0.012
cg22448273	0.0002
cg26301788	0.013
cg16033941	0.041
cg08038761	0.018
cg26450275	0.0085
cg05936059	0.00021
cg14353956	0.0031
cg08245420	0.045
cg24194285	0.03
cg18195130	0.0032
cg26950557	0.0087
cg21201393	0.016
cg02327123	0.00021
cg13267931	6.6e-08
cg07012770	0.0023
cg07438299	0.012
cg20679955	0.034
cg22349573	0.029
cg08310176	3.3e-06
cg19118212	0.045
cg23454038	0.0056
cg16022575	2.1e-09
cg06611075	0.01
cg07954828	1.5e-05
cg09515767	1.5e-07
cg13682692	1.3e-07
cg21391919	0.041
cg08638320	0.015
cg09269866	0.009
cg22438763	0.00027
cg08157228	0.00022
cg25971347	0.003
cg06675147	0.0017
cg06999379	0.00047
cg16630791	0.034
cg17631429	1.7e-06
cg18023065	0.038
cg12631737	0.0046
cg24256772	0.0072
cg01684881	6.8e-07
cg25228126	0.00017
cg10280299	0.022
cg15166332	0.026
cg25920406	0.047
cg02906915	0.004
cg00593962	0.016
cg08495456	8.1e-05
cg06755955	0.02
cg13570262	2.2e-11
cg18507707	0.0042
cg22311533	0.014
cg24552128	0.028
cg26615712	0.0059
cg07785936	0.00015
cg16174348	0.00086
cg11617144	9.3e-05
cg21223353	0.001
cg15694809	0.0021
cg03533472	0.00037
cg00270789	5e-05
cg00622166	7.3e-05
cg12391667	5.5e-06
cg16925090	0.0016
cg27616227	7.5e-09
cg04768657	0.03
cg11684656	0.00023
cg14242958	0.00034
cg17636193	0.00032
cg19784910	1.4e-06
cg20609344	2.6e-08
cg09271277	0.015
cg05228573	7.8e-06
cg08403869	4.5e-05
cg14241370	6.1e-06
cg18799510	3.6e-09
cg08997253	7.1e-09
cg14123942	2.8e-14
cg13724160	1.8e-08
cg14653281	9.7e-12
cg18794577	8.6e-10
cg12483476	9.9e-19
cg00582971	3e-14
cg19806642	3.9e-15
cg21690892	0.002
cg21347377	0.015
cg01570069	2.3e-05
cg15205127	7.3e-05
cg08186362	4.9e-11
cg01567503	0.0017
cg27143370	0.016
cg00590670	0.0079
cg22467567	0.043
cg20480233	0.0066
cg12056618	0.043
cg19182048	0.025
cg17010968	0.036
cg11881313	1e-10
cg13706544	2.3e-07
cg17373058	1e-05
cg10036918	1.6e-07
cg06493334	0.00023
cg01824804	0.0057
cg03664800	0.023
cg01429321	0.013
cg00558156	0.019
cg20454888	7.8e-07
cg16481525	0.00019
cg05215748	0.0039
cg04517747	0.0072
cg15111469	0.018
cg15132710	0.00042
cg19829856	2.6e-09
cg07071206	0.011
cg11853811	0.00033
cg19282019	0.0064
cg20134355	0.00025
cg14844624	5e-05
cg03501777	0.04
cg11960393	0.024
cg16274199	0.014
cg02183676	0.01
cg09656848	0.0018
cg23744030	0.034
cg18052878	0.0019
cg19939065	0.0042
cg19124036	0.0012
cg04014889	0.0049
cg05630136	0.0022
cg01481441	0.00016
cg21487067	0.033
cg09770154	0.049
cg04181181	0.017
cg26964061	1.9e-05
cg08069263	0.0034
cg17670539	0.00011
cg13637321	0.031
cg17719202	1.1e-06
cg17465063	0.021
cg05695937	2.4e-07
cg09358973	7.9e-08
cg14834267	0.01
cg16517702	0.0058
cg12417362	0.0038
cg13071729	0.0097
cg09568217	6.3e-05
cg09711113	0.003
cg09059181	0.02
cg11996395	1.4e-05
cg17043101	0.006
cg20373634	6.3e-07
cg11798390	0.0018
cg07033903	0.023
cg05938725	0.018
cg13190493	0.049
cg02736969	0.0088
cg03732762	0.0086
cg05522774	0.033
cg06570025	0.033
cg21569006	0.025
cg26770917	0.01
cg27280904	0.009
cg01543173	0.01
cg05720454	0.011
cg02348151	0.0023
cg17016394	0.003
cg20340508	0.008
cg21229268	1.6e-06
cg27237300	0.014
cg10659216	0.0095
cg01663295	0.00063
cg00591980	0.033
cg02043083	0.02
cg10128868	0.034
cg04155289	0.0035
cg04871131	0.0017
cg00050312	0.029
cg20152382	0.0011
cg21350778	0.016
cg27063170	0.0016
cg17642426	0.046
cg18050291	1.5e-14
cg06990298	0.0013
cg17676237	0.012
cg20367329	0.012
cg12164777	0.0088
cg22043720	0.0098
cg17887537	0.026
cg07236781	0.00092
cg13461622	2.8e-07
cg11018723	2e-05
cg13629563	0.0027
cg12459932	0.00025
cg16529592	1.5e-09
cg19774846	5.3e-06
cg21876626	0.0011
cg10764381	0.026
cg00502932	0.02
cg27037648	0.034
cg25446191	0.00084
cg15627834	0.0066
cg01026796	0.01
cg04075035	0.013
cg11257240	0.014
cg24188111	0.029
cg11886554	0.027
cg07500501	0.023
cg07143898	0.011
cg02741216	0.012
cg13196826	0.038
cg06569542	0.026
cg22967284	0.0053
cg24889744	0.0022
cg13606569	0.0052
cg13632816	2.4e-05
cg15090727	1.8e-05
cg15140722	0.00019
cg15505103	0.021
cg11769163	1.5e-10
cg24562819	1.6e-13
cg09083579	0.0087
cg22152407	0.00021
cg25397597	0.0014
cg20052718	4.6e-09
cg26818735	1.4e-07
cg24446548	0.016
cg02400740	0.007
cg11147786	0.01
cg14782672	0.038
cg00240432	0.046
cg12926104	0.035
cg15253587	0.011
cg09498106	0.023
cg11766698	0.04
cg12303623	0.00021
cg24916013	0.0041
cg17412580	0.0069
cg25549230	0.0087
cg04421424	0.022
cg13678939	0.023
cg08578734	0.0057
cg09199698	0.007
cg07950000	0.027
cg16596523	5.9e-15
cg27458987	2.4e-05
cg23761264	0.016
cg06435639	1.9e-07
cg00920892	0.0011
cg05472579	2.8e-05
cg24883586	0.0072
cg15066489	4.5e-06
cg15239123	3.1e-15
cg15724184	9.5e-15
cg19504005	2.9e-15
cg15996043	3.2e-16
cg18493027	1.9e-15
cg08754456	1.2e-10
cg10983327	9e-13
cg23695687	0.035
cg21883754	0.011
cg06648495	1.2e-05
cg11262093	1.1e-05
cg18488855	4.2e-05
cg11146971	0.032
cg20478129	0.04
cg25241038	0.00059
cg15821214	0.00015
cg05989861	0.00048
cg13102585	0.0017
cg10471976	0.012
cg12422968	0.042
cg01838317	0.0046
cg05105845	0.011
cg14789804	0.0056
cg07817320	0.04
cg20318353	0.0024
cg03808459	0.036
cg15272312	0.041
cg01823956	0.023
cg23439621	0.0085
cg12129209	0.047
cg22108265	0.00078
cg05155781	0.029
cg12161228	0.017
cg24309428	0.028
cg26811159	0.00034
cg14230666	2.3e-05
cg04138185	3.6e-12
cg09371439	5.1e-10
cg14096889	7.7e-11
cg18637232	0.03
cg27490101	0.006
cg04835613	7e-06
cg00053373	0.013
cg25185710	0.045
cg21027713	0.034
cg14370595	0.033
cg27505627	0.043
cg09247692	1.7e-05
cg11744966	1.8e-07
cg05166819	0.048
cg00731785	0.011
cg08005943	0.042
cg02907021	0.0014
cg04895895	0.00037
cg02943290	0.011
cg11934386	0.019
cg18509435	0.00036
cg16317181	0.0011
cg12827632	0.0013
cg18901116	0.00024
cg09313439	0.011
cg24607535	0.00076
cg25798987	0.012
cg27017382	0.00033
cg07612821	9.5e-07
cg11152825	0.00045
cg04455265	0.034
cg10677324	0.00028
cg23076299	0.011
cg14115220	0.00022
cg03611007	0.017
cg11591516	0.0023
cg16678602	0.0061
cg17475456	0.0089
cg26024843	0.0069
cg09601770	0.0013
cg10507402	0.00055
cg25912827	0.0016
cg23246095	0.0024
cg24428042	0.006
cg17782954	0.023
cg16115588	0.027
cg06947913	0.026
cg18486102	0.0084
cg07311565	0.035
cg08166554	0.00089
cg00096440	0.011
cg00768861	0.0039
cg01087392	6.8e-06
cg23654971	0.00018
cg13150467	0.021
cg16110455	0.00013
cg01962937	0.034
cg03715143	0.0076
cg26020585	0.042
cg19548283	0.028
cg17252960	0.0029
cg17305436	0.028
cg06392589	0.0012
cg05529506	0.00017
cg11931731	0.00052
cg06198398	0.044
cg12171183	0.0012
cg20469799	0.0024
cg04975598	0.013
cg05768141	0.00054
cg02371464	0.039
cg05101920	0.034
cg27520170	0.031
cg00111359	0.038
cg07596494	0.0024
cg01919208	4.4e-05
cg03732535	0.02
cg11566975	0.0052
cg02954987	0.0034
cg05654765	0.005
cg24200445	0.006
cg25560363	0.0098
cg07283152	0.0035
cg21460402	0.0084
cg00159100	0.049
cg06159352	0.0098
cg24237862	0.0051
cg12570246	0.0004
cg08453021	0.023
cg11021995	0.019
cg11372090	8.5e-05
cg17966167	0.028
cg13102133	0.0035
cg24799830	0.018
cg14993820	0.013
cg24300924	0.023
cg10042178	0.03
cg08843538	0.043
cg02602864	0.025
cg03858720	0.0046
cg10562586	0.00099
cg20744152	0.049
cg10644361	8.3e-11
cg24013351	1.4e-09
cg01841758	4.4e-05
cg18909638	3e-09
cg06802658	9.4e-07
cg07960155	2.1e-14
cg18655441	6.9e-08
cg07961659	0.032
cg09793121	0.0033
cg22869726	0.012
cg05724110	0.0055
cg14843922	0.0023
cg10217445	0.0017
cg03696345	0.0061
cg08870743	0.0069
cg23253569	0.0058
cg27254482	0.0045
cg27357571	0.007
cg06275813	1.2e-08
cg15892115	2.7e-07
cg01111358	4.6e-09
cg09879099	0.0033
cg21400015	0.00011
cg25800170	2.1e-07
cg09418283	0.015
cg00677986	0.01
cg14045486	0.027
cg03470671	3.6e-05
cg09699159	0.0052
cg01195196	0.012
cg12391048	0.0072
cg16444062	0.0022
cg11864882	0.00073
cg20670302	9.3e-07
cg17329670	0.00085
cg04399899	0.0002
cg13096701	3.7e-09
cg13192013	6.2e-07
cg12126991	0.028
cg13603099	0.0022
cg16476890	0.046
cg15967525	4.6e-05
cg00408026	0.034
cg09096031	0.00099
cg23334662	0.00018
cg08373610	0.0015
cg04518106	0.04
cg07838495	0.0035
cg25587069	0.0053
cg05143123	3.7e-08
cg12832649	1.5e-09
cg14650610	1.1e-10
cg24847829	3.9e-11
cg12420858	2.4e-06
cg15482690	0.0047
cg11392885	0.0086
cg11844042	1.9e-09
cg18284089	0.01
cg26514942	0.0076
cg20203400	8.3e-06
cg12003245	0.019
cg03437326	0.016
cg26476599	0.031
cg13454135	0.025
cg08649501	0.044
cg19777998	0.014
cg21864304	0.0011
cg23610018	0.028
cg03370106	0.00079
cg14720543	0.023
cg18096987	7e-06
cg01279654	7.4e-06
cg21973517	0.039
cg01802713	0.0089
cg04634182	1.2e-05
cg01105418	4.6e-07
cg23829949	2e-06
cg02497700	0.017
cg12869659	0.023
cg15896892	0.00019
cg06487082	1.7e-05
cg03096126	0.00043
cg02699540	0.0084
cg07472199	0.0017
cg27190537	0.018
cg24478387	0.047
cg11253514	3e-10
cg02931001	1.4e-06
cg02952008	1.5e-07
cg24473622	0.043
cg12128017	8.9e-05
cg20510207	0.0026
cg00667938	0.00042
cg26653529	0.0029
cg06163371	2.7e-05
cg07447922	4.5e-06
cg21306240	0.00029
cg27112565	0.001
cg27286999	0.012
cg03162101	0.041
cg26248284	0.0007
cg00957901	1.6e-06
cg19922137	2e-10
cg02995770	6.6e-06
cg15389528	0.017
cg25371503	0.02
cg04932544	6.8e-05
cg23860339	0.0035
cg22947959	0.014
cg12351660	0.015
cg16025094	1e-11
cg26121591	1.1e-08
cg09336320	2.8e-07
cg10312572	0.00044
cg14648916	8e-05
cg19885761	0.00066
cg23495748	0.0033
cg01450705	1.9e-06
cg06833732	6.9e-10
cg13564889	2.4e-05
cg14678099	0.015
cg23409774	9.8e-12
cg07856163	0.018
cg17847520	6.7e-07
cg22776578	0.011
cg17012575	0.039
cg07715387	0.011
cg11866527	0.011
cg03293015	0.034
cg21231993	0.029
cg14639897	0.037
cg25148589	9.6e-05
cg02757172	0.037
cg13914083	0.0096
cg15425280	0.0096
cg03243226	0.013
cg09147777	0.0098
cg01549820	0.021
cg01511823	0.012
cg18479656	0.023
cg23691090	0.016
cg11153400	0.013
cg26394940	0.0046
cg01993847	0.018
cg13727849	0.0016
cg23975441	0.045
cg21338852	0.044
cg07095783	0.00067
cg14582298	0.00051
cg14631462	0.0098
cg17254388	0.0033
cg04667277	0.0068
cg23712359	1.8e-06
cg00351930	0.039
cg26669044	0.0015
cg05716166	0.0016
cg00034076	6.2e-15
cg04842146	0.0089
cg23649708	0.0037
cg00266009	0.00012
cg16020747	2.1e-07
cg22595711	0.041
cg10181968	0.021
cg26971330	0.013
cg10141457	0.006
cg22110770	0.0076
cg26736400	0.00036
cg19659689	0.00054
cg11335436	0.011
cg27437413	0.00081
cg02397514	0.0035
cg16578267	0.0031
cg25066040	0.047
cg27430493	0.024
cg15173428	4.5e-06
cg20904010	5.7e-07
cg14062468	0.00027
cg24060451	0.042
cg24556441	1e-07
cg05206884	1e-09
cg00936547	0.04
cg08613327	0.046
cg15004938	0.0019
cg20761450	0.022
cg23817297	0.0005
cg25245338	0.007
cg27221424	0.00072
cg13140167	5e-07
cg12526120	0.028
cg19269027	0.0026
cg07636870	0.0037
cg21136491	0.023
cg01830765	1.6e-05
cg25927642	0.028
cg13940029	0.0053
cg26478992	2e-05
cg14343266	0.011
cg02084491	1.1e-07
cg10805352	1.2e-09
cg20338300	5.7e-08
cg26232899	5.2e-11
cg10755375	0.006
cg13287247	0.03
cg21848371	7.7e-07
cg21995038	2.7e-06
cg05070332	0.0059
cg19486482	0.0011
cg03168587	0.0017
cg05339305	0.039
cg05699373	0.023
cg10844818	0.0025
cg08670530	0.042
cg19296509	3.4e-05
cg16299590	0.037
cg17598259	0.002
cg14608422	0.049
cg00836119	0.019
cg17076921	0.0081
cg13975404	0.018
cg22290782	6.9e-05
cg02593766	5.2e-05
cg25832796	0.0011
cg02916816	0.044
cg04919180	0.0028
cg10325336	0.034
cg06206603	0.019
cg27265637	0.024
cg13830636	0.0068
cg06649808	0.0024
cg09412792	0.013
cg19778944	0.0072
cg22721007	0.016
cg06733215	0.016
cg03930837	0.016
cg21824162	0.022
cg23946400	0.014
cg26862620	0.044
cg05917988	0.0081
cg09923656	0.024
cg21800400	0.00023
cg14316227	1.3e-09
cg13585586	1.2e-06
cg00206490	0.0016
cg01739236	0.018
cg02089452	0.00042
cg02192318	0.0065
cg02226192	0.025
cg03517226	0.038
cg06660116	0.012
cg08726900	0.00012
cg09300089	3.8e-06
cg09486407	0.0014
cg12914530	0.0015
cg16442258	0.024
cg26546229	0.0022
cg27150870	0.037
cg27206321	0.0074
cg13042288	0.0011
cg08831277	0.04
cg19514613	0.022
cg08620585	0.0041
cg15819921	0.029
cg15114836	0.04
cg01188574	0.032
cg22909677	0.00086
cg09528496	6.4e-13
cg17097950	7.2e-06
cg00871381	0.0004
cg12443227	2.4e-07
cg22796572	3e-11
cg25427580	0.016
cg06621431	0.00013
cg05548325	0.0025
cg24731635	0.0025
cg07594209	5.7e-05
cg08593949	8.4e-05
cg19524676	4.4e-08
cg23496260	1.1e-11
cg26789869	4.4e-06
cg19078576	7.3e-17
cg06466917	0.00048
cg07234569	1.5e-11
cg08335854	6e-06
cg08771731	8.2e-10
cg17000899	1.4e-06
cg24832838	1.4e-05
cg25203704	1.4e-16
cg08827358	0.04
cg01147465	0.025
cg07168160	0.015
cg09002455	0.0026
cg14874703	0.0011
cg16076804	0.033
cg13080029	4.2e-07
cg15098077	0.0029
cg01445580	0.0033
cg25025247	0.0016
cg24236085	0.047
cg24558425	0.00057
cg02538579	4.7e-06
cg11150188	0.00026
cg15214172	0.014
cg19528976	2.8e-07
cg19828791	0.0018
cg26916297	0.00028
cg06661671	0.033
cg26619987	2.7e-11
cg03290213	0.00049
cg06209035	4.5e-05
cg21490793	0.032
cg22006386	0.045
cg23924603	0.01
cg26243263	0.043
cg24437122	0.011
cg19688584	3.1e-09
cg21794222	0.01
cg16523158	0.016
cg27583922	5.9e-06
cg16177875	0.007
cg20915029	0.0088
cg26226254	2.7e-08
cg04427437	1.3e-10
cg17664269	1.2e-05
cg00912625	1.5e-09
cg21067428	0.0046
cg01720337	0.0041
cg09026038	0.0023
cg16356956	0.002
cg14264994	0.03
cg21662263	0.0027
cg16897948	0.0045
cg04294383	2.8e-07
cg18320505	3.4e-07
cg05273999	0.0048
cg00589412	0.018
cg18496841	0.0026
cg18629407	0.012
cg23424125	0.012
cg26321366	2.8e-05
cg21851391	6e-07
cg00328720	8.4e-15
cg00945932	0.038
cg01924493	0.002
cg05712979	0.0077
cg10436216	0.044
cg25368917	0.0013
cg14023023	0.0057
cg22401883	0.0069
cg07161872	1.4e-08
cg05906350	0.00026
cg02642962	8.1e-07
cg14670315	0.014
cg17075096	1.2e-05
cg24248680	0.0014
cg17837712	1.8e-05
cg22704326	0.024
cg09533473	1.4e-05
cg11729970	0.0032
cg03959515	0.0021
cg21616031	1.3e-10
cg06838175	0.00072
cg05255333	0.033
cg00590081	1.8e-06
cg06474453	2.1e-08
cg06481158	0.00019
cg07261734	0.024
cg03244438	0.016
cg04657000	0.00015
cg12873928	0.0026
cg19713959	0.00074
cg13832988	0.0059
cg25189764	1.9e-07
cg23076086	0.026
cg24412079	0.0047
cg26660002	0.0063
cg12424785	0.022
cg21998983	0.043
cg02593932	0.011
cg15343463	0.00082
cg05569109	0.018
cg24678095	0.038
cg13376819	0.042
cg19403720	0.026
cg05040219	0.0011
cg02557189	0.03
cg23325230	0.029
cg11914659	0.0072
cg16433737	0.0038
cg04093932	3.1e-07
cg09236176	7e-06
cg10362542	2.5e-07
cg11444048	1.1e-07
cg11629921	1.9e-05
cg13769046	0.0004
cg14195925	9.7e-07
cg14458578	0.0032
cg14492599	0.002
cg14602220	3.2e-05
cg14715697	0.0039
cg15758074	5.8e-07
cg16301599	0.00029
cg17613924	0.0001
cg21555877	0.00041
cg23209575	0.0028
cg24366429	7.6e-12
cg26757673	1.4e-08
cg21851713	0.0015
cg06047886	8.2e-05
cg10478435	0.021
cg21026553	0.0084
cg22639895	0.039
cg13703584	0.0012
cg14673256	0.0031
cg14662379	0.00094
cg25834415	0.015
cg23302603	0.024
cg01399540	0.0059
cg00968241	0.022
cg20286956	0.0053
cg07570723	0.0036
cg00349607	0.0062
cg10632917	0.028
cg04117590	0.00035
cg05902438	0.041
cg04462378	6.1e-09
cg05768620	0.0098
cg17997463	0.012
cg06795816	0.023
cg16933922	6.5e-05
cg18702012	2e-06
cg18941211	0.0044
cg02727227	0.0049
cg07960067	0.031
cg15311822	0.0011
cg00073771	0.00016
cg03457587	0.016
cg03468945	0.012
cg07267067	0.045
cg13622047	0.0047
cg00441709	0.037
cg02621988	0.034
cg03839418	5.8e-05
cg27310938	0.025
cg01579019	0.018
cg15705054	0.045
cg12468429	0.043
cg02914422	0.014
cg09198448	0.0068
cg14604568	8.7e-06
cg00022858	0.0052
cg02645970	1e-05
cg02722188	0.00011
cg03792767	1.8e-08
cg03966785	2e-10
cg08038052	4.8e-10
cg09112514	0.012
cg10492953	6.9e-12
cg14777772	8.1e-10
cg16718445	9.9e-06
cg24799620	0.00099
cg27597926	0.00092
cg16012041	0.0013
cg14872260	0.024
cg00830283	4.4e-09
cg10321723	2.7e-10
cg05803361	4.2e-05
cg15187606	0.00019
cg02543960	0.044
cg20317272	0.038
cg23498518	3.2e-11
cg14398449	0.00017
cg26744859	0.018
cg07085962	0.001
cg08200252	0.018
cg03192536	2.8e-08
cg11262757	1.3e-07
cg16927253	5.7e-05
cg25988717	0.00077
cg05891292	3.2e-09
cg10791343	4.2e-11
cg22441312	3.2e-07
cg10736063	3.9e-09
cg25022355	9.1e-08
cg16964533	0.031
cg10977734	2.8e-05
cg19579903	2.2e-05
cg26088994	0.047
cg24657127	2.6e-07
cg01127878	1.6e-05
cg14242928	0.0039
cg08400147	0.0061
cg10632000	0.0025
cg23787144	0.0031
cg00653387	0.018
cg19327213	5.6e-05
cg13213755	0.0085
cg05268892	0.035
cg01608477	0.045
cg12609362	0.0093
cg04072771	2.6e-07
cg00662232	0.044
cg17054640	0.025
cg00081602	0.022
cg03308469	0.045
cg07473023	0.0031
cg26618668	0.038
cg23022999	8.6e-05
cg04975519	1.4e-07
cg02849937	4.7e-10
cg03663746	9.7e-07
cg15179113	2.8e-05
cg22185451	0.00036
cg11870755	1.3e-05
cg20964021	0.023
cg17170568	7.5e-06
cg04134305	9.4e-08
cg07671603	1.3e-07
cg19335954	9e-06
cg23264625	9.1e-07
cg05526731	0.00016
cg15334380	0.02
cg25374161	3.1e-12
cg25513659	0.0095
cg27562023	0.0004
cg02671171	0.0021
cg00293189	0.0014
cg11061603	0.043
cg20481110	3.5e-05
cg22482278	0.016
cg11582456	0.048
cg23054188	2.8e-05
cg01564818	8.8e-09
cg08948820	0.023
cg02492791	0.00053
cg19952303	0.008
cg26427908	1e-09
cg05043886	0.016
cg19300741	0.0038
cg01791587	0.039
cg05949020	1.1e-08
cg13048512	9.2e-07
cg05619587	0.018
cg13373371	0.0027
cg09022422	0.034
cg10527010	0.012
cg17633683	1.4e-07
cg18396527	0.0004
cg14510812	0.013
cg00953201	0.033
cg03937082	0.044
cg04386206	2e-05
cg05663573	7.1e-07
cg05937737	1.2e-16
cg07766263	1e-17
cg14873240	0.0033
cg17306814	0.0029
cg21154627	1.5e-08
cg18774195	0.00087
cg21884231	1.8e-07
cg02824451	9.5e-05
cg03088878	9.8e-08
cg10715147	0.00085
cg22783664	3.2e-12
cg08083016	0.028
cg15911612	0.0064
cg20857253	0.0027
cg16214245	6.1e-06
cg12549554	0.0049
cg14172428	0.0041
cg21167963	0.0044
cg14255824	2.5e-06
cg00665114	0.00095
cg09473826	0.001
cg23592016	0.0046
cg00423030	0.0025
cg07787614	6.8e-06
cg12700283	0.02
cg24207009	1.8e-05
cg09275655	0.017
cg20291033	0.038
cg06221680	0.032
cg04508233	0.04
cg27407707	0.034
cg08758916	0.044
cg19131049	0.006
cg13245817	4.3e-05
cg20195319	0.011
cg20782724	0.00063
cg05425699	0.00023
cg11629443	0.043
cg13625403	1.2e-05
cg17971587	0.016
cg20655548	1.1e-07
cg22811638	0.03
cg06400745	1.1e-05
cg10600594	0.046
cg19365697	5e-06
cg24315046	0.0032
cg26170683	0.01
cg26560341	0.017
cg05795596	0.032
cg05870820	0.026
cg07318284	0.043
cg12453905	0.00047
cg20818457	0.00028
cg22127901	0.031
cg01395394	0.0054
cg05720805	0.0032
cg14001992	0.011
cg04278162	0.00067
cg14694232	0.044
cg22666115	0.0041
cg05594872	0.011
cg14633298	0.017
cg14667731	0.034
cg03854543	0.006
cg05293407	0.03
cg26900259	0.0057
cg11399754	0.046
cg17313269	0.017
cg11973177	0.00055
cg22075791	0.048
cg03436453	0.014
cg18898440	0.029
cg03326125	3.5e-05
cg07258897	1.6e-10
cg17406268	0.00014
cg15873673	2.3e-07
cg08047802	6.5e-06
cg19359398	6.6e-15
cg22330512	6.9e-17
cg01097881	1.3e-14
cg05062612	4.3e-13
cg13236378	1.2e-12
cg26373942	0.0056
cg24890023	0.035
cg01117925	0.0092
cg10815486	0.03
cg02337583	1.4e-08
cg16020436	1.8e-07
cg24343524	3e-05
cg06865749	0.0092
cg01029347	0.0037
cg14238662	0.046
cg18898693	0.021
cg21344746	1.8e-05
cg12144272	0.018
cg00001582	0.016
cg11504511	0.014
cg12807537	0.0011
cg02400238	0.01
cg20607764	0.016
cg09503522	0.0057
cg03130103	0.0042
cg03592654	0.00023
cg21902754	0.021
cg00684776	0.02
cg08952590	0.029
cg13947892	0.01
cg23232416	0.032
cg21111812	3.7e-05
cg18028289	7.2e-05
cg22265458	0.031
cg12411994	7.8e-07
cg22066186	0.047
cg11414560	0.0012
cg20357628	0.016
cg16124719	0.044
cg24474409	9.6e-07
cg11688568	0.0024
cg19803651	0.0013
cg19810038	1.4e-05
cg20674577	4.5e-07
cg24827660	3.1e-05
cg26926521	0.011
cg07560825	0.038
cg14129664	0.0049
cg16632661	0.032
cg01678878	0.03
cg13521672	0.046
cg13841603	0.0071
cg02337653	0.023
cg25929533	0.0096
cg21350575	1.8e-11
cg03886449	2.4e-06
cg12743978	2.1e-09
cg18349138	1e-08
cg04210631	0.045
cg22290744	0.016
cg23665381	0.029
cg25236971	0.021
cg13591701	0.022
cg20250080	0.017
cg01697732	0.00053
cg19296571	0.0082
cg03699307	0.0033
cg04110601	1.2e-05
cg14313310	0.032
cg10217503	0.017
cg17772535	0.011
cg22952678	0.031
cg03107988	2.1e-05
cg04506836	2.6e-06
cg26408235	3.3e-05
cg26638444	0.0069
cg07861564	4.2e-05
cg08748671	9.9e-05
cg00277797	0.0045
cg19042950	0.049
cg10634551	0.036
cg04852685	0.0033
cg08812936	0.024
cg19318326	0.04
cg08012454	0.035
cg18292711	2.6e-12
cg08517286	0.038
cg20564558	6.5e-06
cg04109278	0.018
cg12336999	0.017
cg21913159	0.0074
cg02131399	0.001
cg03862226	0.0029
cg10815202	0.031
cg16918595	0.048
cg09292875	0.00069
cg10989175	0.0014
cg06963648	0.025
cg00603435	5.7e-06
cg03353436	0.0041
cg16560627	1.1e-06
cg04346415	0.0002
cg09717526	1.3e-06
cg13376598	7.4e-05
cg24473393	1.7e-06
cg08068240	4.5e-09
cg13922669	2.4e-07
cg25469414	1.3e-06
cg26242583	1.8e-07
cg15159104	0.023
cg14025021	1.7e-06
cg22377043	0.00087
cg02779016	0.002
cg14239491	0.034
cg20780811	1.8e-09
cg11734183	0.0013
cg02075296	0.0088
cg18503856	0.0082
cg26072327	0.01
cg02259775	0.012
cg23416667	0.01
cg01434197	0.0047
cg13112903	0.0047
cg26768584	0.0022
cg03433655	0.012
cg22945302	0.014
cg26687305	0.016
cg07960461	0.00027
cg00533393	0.024
cg15969216	0.027
cg02585102	0.049
cg14217534	0.028
cg00329039	0.016
cg13265789	0.00031
cg12433277	0.036
cg08335245	0.037
cg16030538	0.017
cg04874031	0.018
cg09337852	0.027
cg04738774	7.2e-05
cg11436027	6.2e-09
cg19086309	0.0018
cg23393728	0.0001
cg25390658	0.0029
cg24508208	0.0002
cg02382666	2.3e-05
cg09916174	0.0038
cg13723118	0.0033
cg08470639	0.0052
cg04027805	4.1e-07
cg09175749	7.7e-08
cg17741689	2e-06
cg10900202	0.0025
cg02785604	0.0061
cg03609269	0.0039
cg12220753	0.021
cg13685833	0.0076
cg21538924	0.03
cg23320522	0.028
cg12780883	4.7e-06
cg02057013	0.0035
cg08410691	0.0008
cg19266396	4.5e-05
cg21930351	0.0032
cg26910092	0.00031
cg24876998	2.6e-09
cg13165753	0.01
cg22511947	0.02
cg13502592	0.0019
cg05521659	1.2e-05
cg12029794	8.2e-06
cg20506766	0.044
cg05224998	0.026
cg18608369	0.0057
cg23414876	0.011
cg03811260	0.011
cg06621126	0.0045
cg05436064	0.0041
cg07816687	0.0084
cg18705279	0.0026
cg17264271	0.019
cg15980539	0.0011
cg08907436	1.3e-05
cg01777019	0.00096
cg00920970	3.7e-06
cg20253551	1.1e-06
cg15543523	0.035
cg26089753	0.00044
cg14117166	0.00011
cg27438841	0.015
cg16875182	0.023
cg00285902	2.9e-09
cg08665961	0.01
cg17516577	1.5e-07
cg14417917	7.2e-09
cg08058988	4.5e-06
cg08962305	1.4e-07
cg09617416	0.015
cg02952686	0.0014
cg07241146	0.0075
cg15933195	0.012
cg25559849	0.04
cg17159837	0.024
cg25799969	0.017
cg01908954	1.7e-06
cg16717122	0.045
cg25541928	4.3e-05
cg19210276	0.0045
cg21272996	0.021
cg09878888	3.5e-06
cg00073780	0.036
cg03710481	0.019
cg11678118	0.0056
cg20242210	0.037
cg04005480	0.0083
cg10651306	0.037
cg05032135	0.023
cg21483820	0.046
cg01351421	0.0076
cg04662241	0.031
cg07196207	0.0081
cg06319390	0.039
cg00510011	0.02
cg08687540	1.1e-05
cg02597644	0.00018
cg07049086	2.4e-05
cg09762533	0.0001
cg09956037	0.00096
cg22656544	0.00019
cg01909245	9.4e-05
cg25456927	0.013
cg18680021	0.031
cg22141780	0.0032
cg06915123	0.001
cg13756273	1.2e-05
cg18289746	0.028
cg09498146	0.042
cg20778582	0.013
cg06587797	0.038
cg25242824	5.4e-10
cg19495428	0.0032
cg00491851	0.041
cg04718747	9.7e-06
cg04458548	0.0002
cg06992688	0.014
cg24296900	0.00056
cg16416603	0.011
cg06399971	0.049
cg00598009	1.1e-07
cg05392495	0.012
cg20559189	0.0013
cg20093992	0.0032
cg01217601	0.013
cg07444779	0.0067
cg20029725	0.00059
cg23576999	0.00022
cg22295116	0.0029
cg17855016	0.028
cg08231730	0.037
cg01837320	0.034
cg06868247	0.031
cg04797985	0.031
cg06841192	0.0032
cg05469759	0.024
cg11306587	4.2e-06
cg13031432	0.0031
cg00262031	0.00025
cg06650115	1.8e-05
cg15388430	0.031
cg10864501	0.026
cg07893584	2.5e-09
cg14080967	0.013
cg13441730	2.5e-10
cg24441324	8.4e-06
cg02362686	4.3e-05
cg00785522	0.0015
cg09314258	0.038
cg26694990	0.00019
cg23464264	0.027
cg03559682	0.0042
cg26120958	4.3e-05
cg14163229	0.024
cg04868540	0.0084
cg24631162	0.0074
cg03534322	1.1e-05
cg08742095	0.036
cg10313005	0.016
cg23014800	0.012
cg01443755	0.00057
cg11743675	4.2e-05
cg14243778	0.037
cg09732486	0.035
cg13110239	0.00079
cg14652717	8.4e-06
cg01455471	0.0086
cg20997792	0.0042
cg04352676	0.0018
cg00421368	1.7e-07
cg06796381	1.6e-09
cg11787626	1.8e-06
cg27546670	0.0024
cg03295098	0.044
cg05930162	0.027
cg16370856	0.027
cg22001513	0.007
cg25198716	0.044
cg16371341	0.0032
cg05141026	0.0066
cg07371290	0.0025
cg07011150	0.049
cg11057497	0.042
cg19833032	0.048
cg16365445	0.034
cg08100159	0.035
cg00978519	0.029
cg00991297	0.0038
cg07179925	0.048
cg23837756	0.032
cg07814910	0.036
cg05923785	0.018
cg08392199	0.022
cg01796228	3.6e-06
cg04347477	0.0067
cg05948411	6.3e-05
cg08192337	0.0095
cg11639950	1.6e-09
cg15085899	0.00018
cg17187521	1.1e-07
cg22820108	4.7e-08
cg26406891	2.5e-05
cg16181859	2.5e-07
cg13416396	9.7e-05
cg17059853	0.0012
cg02961807	0.04
cg19151121	0.012
cg11312408	8.9e-05
cg14427009	3.4e-06
cg26444528	0.00034
cg19219437	0.02
cg09786257	6.3e-05
cg05846716	8.2e-11
cg13491959	0.003
cg06667761	0.0001
cg09693004	0.01
cg17504999	0.0035
cg19834134	3.6e-08
cg05679397	0.027
cg01938650	7.8e-15
cg18315963	3e-16
cg06660523	0.00028
cg18821742	0.0011
cg24291087	1.8e-05
cg11990980	3.9e-10
cg03665832	0.026
cg12989574	0.00022
cg13351117	0.0002
cg00637687	9.1e-06
cg20893919	7.3e-05
cg21537235	0.0012
cg04454086	0.00029
cg26882009	0.035
cg24388789	0.013
cg12832313	0.0014
cg18991549	0.0042
cg23347718	0.0027
cg23440413	0.024
cg25500080	6.5e-05
cg14768519	0.049
cg21770145	0.012
cg00736326	0.035
cg09395368	0.036
cg21692159	0.0038
cg06636526	0.01
cg24013697	0.013
cg24899692	0.038
cg25215049	0.019
cg09563451	0.0015
cg02348634	0.0083
cg21370143	4.7e-06
cg21129615	0.00011
cg27343616	7.9e-07
cg03411507	2.8e-18
cg17611951	2.3e-09
cg24399959	5.8e-05
cg00923807	0.048
cg03894271	0.046
cg01199328	0.036
cg00141688	0.03
cg04618171	0.037
cg06839854	0.0002
cg11456513	1.3e-05
cg24271378	9.4e-05
cg06401643	0.0013
cg24281668	0.038
cg13937462	0.0077
cg03808835	0.0013
cg01240931	0.0022
cg05634376	1.7e-08
cg15642329	0.02
cg19952095	0.028
cg03055942	0.04
cg19814830	8.5e-06
cg22740006	0.00025
cg27639030	0.002
cg06776159	0.0046
cg24869588	0.017
cg27352639	0.0021
cg23359276	0.049
cg01524894	0.014
cg02004641	0.013
cg02105519	0.014
cg23953697	0.013
cg08772837	0.006
cg23356309	0.001
cg21636400	0.048
cg15691003	0.011
cg05854695	0.0028
cg16501140	3.8e-05
cg09414633	0.037
cg01733599	0.00055
cg16391792	0.0063
cg22652782	0.017
cg22791045	0.00081
cg00320027	0.0026
cg13357455	0.015
cg25134345	0.016
cg04797496	0.00037
cg07430472	0.044
cg11289006	0.0097
cg26091679	0.012
cg27306986	0.00048
cg01611721	0.032
cg24925839	0.0094
cg08963608	0.046
cg12817494	6.6e-09
cg00895324	2.3e-08
cg02979923	0.005
cg06441668	0.00049
cg05755837	0.0016
cg08240529	0.031
cg18125865	0.049
cg05422957	0.011
cg18855178	0.0031
cg10486505	0.021
cg05682094	0.033
cg15085322	0.012
cg16384492	0.012
cg01714160	0.029
cg10879683	0.047
cg21789280	0.026
cg11121969	0.028
cg23446109	0.005
cg09985635	0.04
cg02114924	0.0061
cg04035209	0.022
cg05401965	0.00012
cg07665387	0.0012
cg10196720	0.0034
cg14146100	0.0049
cg12568898	0.0022
cg19456622	4.3e-05
cg16747861	0.00058
cg09703963	0.00017
cg26248608	0.041
cg07421682	1.4e-05
cg01573472	0.029
cg11843700	0.034
cg15535092	0.04
cg02336218	0.033
cg20029026	0.032
cg24836242	7.2e-05
cg07529657	0.0038
cg21701774	0.013
cg00655982	0.00054
cg15645220	0.022
cg19969873	0.036
cg00624150	0.0043
cg04263367	0.014
cg08210228	0.015
cg14976964	0.0057
cg15649828	0.0093
cg25359924	0.026
cg03865667	0.0013
cg06787716	0.02
cg03683031	0.045
cg05937194	0.00017
cg22504204	8.6e-05
cg09072162	0.029
cg25957967	0.03
cg10504660	0.017
cg08311092	0.02
cg16645539	0.023
cg22468733	0.0055
cg15237047	0.024
cg07013734	0.007
cg13798579	0.015
cg01013312	0.031
cg15595551	0.0008
cg01408654	0.025
cg14400886	0.029
cg11814370	0.047
cg17137182	0.0041
cg10968199	0.029
cg04859706	0.0034
cg13624385	0.004
cg01764020	4.8e-05
cg15696906	0.0028
cg20588045	0.00014
cg25592910	8.9e-05
cg04066396	0.021
cg13271076	0.0042
cg02773640	0.00042
cg17000967	0.021
cg22860891	0.0014
cg23335269	0.025
cg02357838	0.013
cg04342895	0.0028
cg13826666	0.00034
cg15264525	0.00025
cg15777028	0.025
cg01741878	0.021
cg08216584	0.0061
cg02290684	2.5e-05
cg05099493	2.9e-06
cg15871206	3.6e-05
cg25386194	0.013
cg08873709	0.00063
cg16462073	0.00055
cg08480068	1.2e-05
cg26769927	1.6e-07
cg24509668	0.042
cg06100291	0.0074
cg04660157	0.00088
cg07807957	0.037
cg10983208	0.037
cg04272820	0.005
cg20717932	0.0071
cg25389328	7.7e-05
cg11916186	0.025
cg12900942	0.016
cg01965751	0.01
cg12825252	0.047
cg00302270	0.024
cg07205589	6.2e-06
cg11115143	0.029
cg15528722	8.4e-05
cg19045070	0.012
cg03036452	0.026
cg11726754	0.00011
cg15598719	0.0013
cg00021945	0.047
cg14138969	0.0063
cg18775767	0.025
cg09186006	4.8e-05
cg16273133	0.00011
cg00455164	0.028
cg22945872	1.3e-05
cg07423363	0.035
cg11717506	0.033
cg16251079	0.023
cg14920044	3.7e-07
cg22591480	2.1e-05
cg02079377	0.0042
cg02584459	0.00015
cg11832210	0.0057
cg11960629	0.012
cg12005098	0.0057
cg18624636	0.00039
cg13062396	0.001
cg12610119	0.0096
cg12406132	0.0036
cg16922557	0.039
cg03352347	0.013
cg16650099	0.03
cg18973817	0.006
cg02441296	0.022
cg07200748	3e-05
cg16230755	0.00038
cg03801898	0.0087
cg16092773	0.0063
cg22635723	8.2e-05
cg17978844	0.031
cg11404380	3.1e-05
cg15563027	0.0064
cg24992745	0.01
cg22052056	8.1e-05
cg05954884	0.031
cg01419788	0.04
cg04469578	0.0087
cg22514253	0.041
cg06368118	0.039
cg15697822	0.025
cg14284907	1.4e-05
cg25857307	0.036
cg19557623	0.014
cg02915837	0.017
cg19263974	0.0015
cg06097803	0.014
cg22593633	0.035
cg02867818	0.0058
cg03254875	0.012
cg10905918	0.00052
cg21048501	0.014
cg15434056	0.048
cg05028089	0.025
cg26165853	0.00031
cg22723026	0.00017
cg00450425	0.0081
cg01874360	6.2e-05
cg16154578	0.0038
cg24410391	0.046
cg01421695	0.00099
cg03519263	0.029
cg11678773	0.032
cg26799474	6.3e-08
cg14930754	8e-05
cg09282805	0.026
cg16733654	0.024
cg24485954	0.0017
cg12778183	0.023
cg13422654	0.029
cg23436779	0.0002
cg04804377	0.0087
cg10167837	0.00068
cg21642176	0.045
cg07329131	0.003
cg19532212	0.0051
cg16431436	0.034
cg16000227	0.007
cg05688616	0.00032
cg18909631	0.017
cg23793599	2.4e-06
cg14549811	0.00017
cg19108736	0.022
cg10725121	0.025
cg01445838	0.0034
cg22574802	7.1e-05
cg18210732	0.00015
cg09574088	8.2e-05
cg15774153	2.3e-05
cg04988476	1.2e-06
cg02992632	0.0037
cg18977436	0.045
cg21619138	0.03
cg12810152	0.039
cg05210258	0.0011
cg17810588	0.0063
cg27134816	0.0023
cg06850283	5.7e-16
cg08976810	0.00015
cg09792008	0.0021
cg13996155	1.6e-13
cg20387341	1.7e-06
cg04046599	0.016
cg26928125	0.0085
cg23051887	5.5e-11
cg00167491	0.0036
cg00272200	3.6e-08
cg16384588	1.4e-05
cg25103492	0.00057
cg02403395	0.019
cg15104158	5.6e-06
cg08639748	0.0052
cg06400204	8e-06
cg27175332	0.00061
cg22837499	0.028
cg15479073	0.0018
cg05655707	0.011
cg22762439	0.0096
cg10441379	6.3e-05
cg17561030	0.014
cg19116814	0.013
cg00747152	0.0066
cg05464534	0.027
cg22122976	0.016
cg13894444	0.0018
cg04743872	0.011
cg12671082	0.035
cg02969426	0.041
cg13503413	3.3e-07
cg23712342	0.0014
cg24563570	0.0055
cg13686115	0.016
cg07062043	0.012
cg18839609	0.018
cg11019088	3.9e-07
cg07979388	0.0094
cg13573928	0.016
cg25054754	0.047
cg00467420	1.2e-09
cg05307923	1.3e-07
cg15885953	0.00097
cg25894939	0.0013
cg23674107	0.016
cg17218026	0.0015
cg02270183	0.001
cg02609848	0.00083
cg17000076	3.6e-05
cg18727303	4.6e-05
cg23684973	1.2e-09
cg02899206	5.1e-06
cg03410436	5.8e-05
cg06730723	3.4e-08
cg24184687	0.00011
cg08149682	0.044
cg15791348	0.026
cg23057220	0.036
cg24144419	0.0006
cg17773020	0.0046
cg23402444	0.015
cg07282465	0.021
cg07288541	0.00046
cg24804106	0.0029
cg03466598	3.6e-08
cg00221745	0.0059
cg04359129	0.0088
cg13548361	0.0014
cg13798558	0.00012
cg05890019	0.0013
cg21752637	0.00012
cg23194690	0.012
cg09585834	0.014
cg09639547	0.015
cg12863633	0.036
cg23286609	0.0007
cg15610027	9.1e-05
cg18420599	8.4e-05
cg22009464	9.9e-06
cg26530706	0.00053
cg04836428	0.038
cg11249998	0.005
cg01783322	6.2e-05
cg06877848	3.1e-05
cg16786315	0.018
cg11498740	0.019
cg22471230	0.00013
cg02108850	1.1e-05
cg03648334	1.5e-11
cg14750844	0.00022
cg16580737	0.00025
cg17344755	8.2e-07
cg21496658	2.2e-09
cg22955973	1.1e-05
cg23209255	2.7e-06
cg26872138	5e-05
cg08085954	7.5e-12
cg10092546	0.04
cg07763967	0.00015
cg08473456	0.041
cg03496713	0.022
cg06961439	3.2e-05
cg27527018	7.3e-05
cg04791747	0.00071
cg16396527	0.013
cg06526778	0.0025
cg26260819	0.03
cg14685575	2e-09
cg22785805	0.00061
cg05565239	6e-13
cg20463862	9.4e-13
cg21158631	2.1e-06
cg27135692	3.5e-14
cg04147372	0.00016
cg24128130	0.0004
cg13173903	0.045
cg12179353	2.4e-06
cg10380762	0.034
cg21527621	0.004
cg01646147	0.012
cg21873567	1.5e-05
cg22088670	0.047
cg19399532	0.012
cg15365210	0.045
cg14951734	0.035
cg10944379	0.0042
cg14184715	0.01
cg20359183	3e-05
cg03584094	0.03
cg06143290	2.7e-05
cg19025193	0.0006
cg13614631	0.023
cg01865118	0.024
cg12805172	0.011
cg05972070	0.039
cg14203525	0.026
cg02288754	0.029
cg02864757	0.0064
cg01146232	0.0086
cg06232807	2.2e-06
cg05213609	0.045
cg22674717	0.0017
cg07335294	7.1e-07
cg15950068	3.9e-17
cg16334314	1.1e-11
cg21688264	5.1e-13
cg24190603	1.3e-14
cg05384102	0.0031
cg09227138	1.1e-10
cg17767285	0.0016
cg18213472	5.7e-07
cg19671533	8.2e-09
cg20631014	5e-10
cg24842733	3.9e-10
cg13408955	0.0065
cg23919844	0.009
cg25759064	0.02
cg01977473	2.9e-06
cg02730804	0.0069
cg14800014	0.036
cg06609646	1.6e-08
cg05032595	0.0096
cg00443788	0.00041
cg20463894	0.0017
cg16903589	0.0022
cg12649038	0.013
cg06145508	0.023
cg05064181	3e-10
cg02540593	0.0019
cg25859489	0.00016
cg16322276	0.001
cg12236045	0.023
cg00132141	0.00037
cg17001898	0.011
cg05112986	0.022
cg03424772	0.0048
cg06974034	0.00064
cg12230883	4.3e-05
cg02737321	0.033
cg26708759	0.03
cg05413918	0.019
cg19501423	0.048
cg09720033	0.00018
cg23527067	0.0024
cg14502651	0.011
cg15028756	0.02
cg21176048	0.008
cg21564242	0.026
cg26959580	0.0013
cg05376869	0.0091
cg19504620	0.013
cg01412220	0.0074
cg15677825	0.021
cg16173775	8.7e-06
cg23885562	0.0023
cg06087962	0.0033
cg05611801	0.0067
cg07291601	0.0005
cg16035277	0.031
cg02025860	0.0048
cg06048910	4.2e-14
cg11869215	0.0016
cg05250969	0.024
cg26378982	7.7e-09
cg05212802	0.028
cg14834760	0.048
cg07608621	9e-07
cg13760546	1.9e-06
cg06340552	0.024
cg09585195	0.0046
cg16983422	0.021
cg19776201	0.0072
cg26994334	9.9e-09
cg05261824	8.1e-06
cg09643544	6e-06
cg12089570	5.7e-07
cg11628076	0.04
cg19305511	0.0037
cg08370882	0.0042
cg17283453	7.7e-11
cg24189904	5.3e-06
cg26267678	0.0064
cg21790626	0.0051
cg27049766	0.0031
cg07690098	0.017
cg21239378	0.015
cg19217872	0.035
cg14726403	0.015
cg26394008	0.0013
cg11036999	0.00039
cg01073988	0.038
cg11086466	0.043
cg05372499	0.0069
cg01725864	0.005
cg23268417	0.024
cg22457238	8.9e-05
cg22748799	3.3e-07
cg05640207	6.4e-07
cg13146020	0.0053
cg23387213	0.00017
cg14100578	0.0061
cg20368567	0.013
cg09348254	0.0017
cg12283460	0.0077
cg02702477	0.0097
cg02298193	0.049
cg07815386	0.036
cg13902067	2.6e-07
cg07878486	4e-05
cg11618529	6.6e-07
cg16644177	0.022
cg12581662	0.035
cg05623957	0.019
cg12876038	0.002
cg01341572	0.029
cg01394199	1.7e-09
cg14996810	1.3e-08
cg26939946	5.8e-05
cg02046340	5.2e-06
cg20186817	0.041
cg24896692	0.018
cg19538890	5.3e-05
cg20975030	0.01
cg12084124	0.023
cg03234186	8.6e-05
cg08668790	4.5e-05
cg12506930	6.4e-05
cg20696478	0.029
cg05250458	3.5e-06
cg05928342	6.6e-05
cg07788092	3.8e-06
cg08065231	4.6e-07
cg09578475	4.2e-06
cg13703871	7.9e-07
cg03029060	0.022
cg04311557	0.0084
cg26840970	0.0013
cg19521934	0.013
[truncated: 1,206 more rows]

## Sheet: GBM_268_DEG
Input genes in autoencoder with p-value of univariate cox regression analysis for GBM subtyping
Genes	p.value
GPR39	0.0013
JUN	0.035
LIN7A	0.0061
MICB	0.019
MLEC	0.035
PCDHB15	0.025
RNASEK	0.02
SOX8	0.012
LSM14A	0.014
SDCBP	0.019
YWHAZ	0.029
ADRB1	0.0077
ID4	0.00034
IGFBP4	0.0035
KCNJ10	0.017
LAMC1	0.0056
LIFR	0.0037
NCAN	0.006
ZNF749	0.01
ZNF93	0.00084
SPN	0.027
MDK	0.00043
SPATS2L	5.6e-05
TNFRSF8	0.032
TNPO2	0.0021
KDM4D	0.048
TRPC3	0.0047
VPS26B	0.046
PURG	0.013
ACTG1	0.039
C11orf75	0.037
GPR3	0.007
MAP3K8	0.0045
MAPRE1	0.004
SGMS2	0.031
SOCS1	0.0035
SPIN1	0.00058
STX11	0.013
TBL1XR1	0.026
THY1	0.0072
TMEM50A	0.025
ZBTB8B	0.0079
CTNND2	0.027
DUSP4	0.036
GRN	6e-05
RCN1	0.0013
VEZF1	0.0058
NOS1AP	0.002
PRSS35	0.0095
FN1	0.037
KDELR3	0.0047
NCKAP1	0.015
GPR56	0.044
HNRNPF	0.024
PMEPA1	0.0043
ARF1	0.0029
EXT2	0.0039
FEZ1	0.0065
GRB2	0.00097
LASS2	0.01
ZNF540	0.00015
KIAA1949	0.03
PCDH15	0.012
CTSA	0.00055
APBB2	0.0023
CD59	0.02
STMN1	0.025
CTSB	1.7e-05
ANXA2	0.029
MAPT	0.0019
SHC1	0.00035
LDHA	0.039
CALN1	0.018
HNRNPL	0.041
KCNJ5	0.0019
SFRS11	0.017
STRA6	0.048
SERPING1	0.018
FAM113B	0.036
SYPL1	0.015
PODNL1	0.00036
SUGT1L1	0.00045
LOC648740	0.023
MCF2L2	0.02
UGP2	0.036
BDNF	0.035
ARHGEF7	0.0063
GPBP1	0.012
CAST	0.025
CLIC1	0.006
GLUD1	0.0028
KIF5C	0.042
LOC100134713	0.03
LOC645323	0.0058
MDH2	0.03
PLCD3	0.025
TNFAIP8	0.0018
PXN	8.5e-05
RAB11FIP1	0.00046
HK1	0.014
NFIA	0.0076
GPT2	0.016
RGMA	0.046
SYN2	0.032
RUFY3	0.0011
ANKRD19	0.039
ARF5	0.037
ATP8B4	0.0068
CAPS2	0.016
CD81	0.013
CLIP3	0.0038
CMAH	0.037
COL1A2	0.0037
COTL1	0.043
CTSZ	0.00011
DAPP1	0.015
EFEMP2	0.0014
ELL3	0.0067
HEXB	0.00031
HTRA1	0.00028
IFNGR2	0.0055
KCNJ9	0.04
LOC148189	0.00037
MYCN	0.013
NEURL	0.033
PCBP1	0.047
PRAM1	0.00086
PSTPIP1	0.016
RAB11B	0.00026
SCG2	0.01
SEMA3A	0.031
SGTA	0.00022
SLC16A13	0.0002
SLC25A23	0.0013
SOCS3	0.0011
SYTL3	0.018
TNFRSF10A	0.0011
TOP2B	0.033
TRIM2	0.039
TTBK2	0.046
VENTX	0.00026
ZNF311	0.00049
ZNF418	0.007
ZNF443	0.01
ZNF778	0.034
UFSP1	0.016
C9orf98	0.049
PTPN7	0.0018
ZNF829	0.00019
PREPL	0.023
PHC2	0.015
RUNX2	0.00089
AHCYL2	0.04
ZEB1	0.042
RBBP4	0.025
ADAMTSL1	0.008
BCAN	0.001
C10orf125	0.0036
CACNA2D2	0.0026
CARD9	0.0063
CD63	0.015
ENG	0.0044
FCGR2A	0.00064
IGFBP3	0.044
PRF1	0.0027
PRKACB	0.033
PTAFR	0.02
RAB6A	0.0067
SMAD9	0.00095
USF2	0.046
ZYX	0.01
SIRT2	0.027
ESR2	0.0031
GNAO1	0.023
EFNA4	0.0075
GDF1	0.0028
NRP1	0.0034
PAOX	0.023
PSIP1	0.036
COL11A2	0.038
PPP1CA	0.045
TTLL9	0.019
ADAMTS12	0.04
ADAMTS6	0.0027
ARHGDIB	0.003
ATP8B3	0.041
BCL2L15	0.039
C20orf43	0.031
CD5	0.034
CKB	0.0053
CSPG5	0.014
DNAH7	0.0017
ECH1	0.023
EIF4A1	0.036
ERGIC1	0.00031
EXPH5	0.018
FOSL1	0.00051
HK3	0.00076
HMOX1	0.0057
LASP1	0.0026
LOC729375	0.011
MMP25	0.035
MYO1G	0.0019
NAPA	0.033
NEU3	0.026
NFE2	0.001
OLIG2	0.011
P4HB	0.0011
PDIA4	0.0024
PIK3CG	0.016
PSMC2	0.0072
PTGFRN	0.023
SPATA18	0.017
SPRY2	0.0068
SYT11	0.0054
TAGLN2	0.043
TIGD3	0.031
TSC22D1	0.016
TTC12	0.046
UBA2	0.007
UBE2CBP	0.017
VGLL3	0.0016
ZNF121	0.003
ZNF141	0.0021
ZNF19	0.014
ZNF467	0.00093
ZNF823	0.0045
NCRNA00171	0.0037
FLOT2	0.036
GNG4	0.0058
NPC2	0.0025
AP2B1	0.012
ATP6V1C2	0.02
CD276	0.0039
CDKN1A	0.00028
CISH	0.011
CNKSR1	0.036
DCLK2	0.01
KCNMB3	0.018
LGMN	0.0011
LOC256880	0.0093
SLC39A1	0.00045
ZNF620	0.012
PTPN12	0.014
TMOD2	0.018
GSTK1	0.00046
LOC151534	0.0083
RNF138P1	0.0091
TNNI3K	0.039
LOC100233209	0.0026
NDUFB2	0.026
NUDT21	0.0063
SOX2	0.0043
PLOD3	0.0017
NRBP1	0.009
YWHAH	0.036
SRPR	0.006
FAM154B	0.011
LASS1	0.033
TCTE3	0.0024
NKAIN4	0.02
LOC143666	0.049
MAN2B1	0.0079
TTC21A	0.047
LOC646471	0.022
TBC1D10C	0.004
LOC220930	0.0018
PCDHGB3	0.043

## Sheet: GBM_447_DMR
Input CpGs in autoencoder with p-value of univariate cox regression analysis for GBM subtyping
CpGs	p.value
cg00037681	0.00078
cg00068160	0.028
cg00219598	0.0039
cg00258976	0.011
cg00270789	0.0031
cg00277397	0.0096
cg00300879	0.0022
cg00344358	0.012
cg00349895	0.013
cg00371627	0.017
cg00402366	0.014
cg00419298	0.033
cg00428944	0.025
cg00512374	0.02
cg00512404	0.0047
cg00529585	0.043
cg00539174	0.0051
cg00558813	0.046
cg00573355	0.046
cg00666105	0.021
cg00718036	0.029
cg00733782	0.014
cg00747152	0.014
cg00773902	0.0087
cg00862290	0.044
cg00891649	0.027
cg00920892	0.025
cg00936146	0.024
cg00987080	0.03
cg01023203	0.043
cg01080998	0.02
cg01083029	0.037
cg01230250	0.022
cg01338658	0.00082
cg01433114	0.021
cg01481441	0.04
cg01492909	0.038
cg01581098	0.00018
cg01663745	0.041
cg01710467	0.029
cg01716083	0.03
cg01745629	0.04
cg02012442	0.026
cg02020019	0.0007
cg02073954	0.039
cg02186127	0.038
cg02283238	0.0022
cg02291010	0.00042
cg02319986	0.0065
cg02336143	0.019
cg02374486	0.012
cg02446080	0.013
cg02459569	0.037
cg02471194	0.017
cg02507578	0.019
cg02573703	0.037
cg02628202	0.0012
cg02718464	0.0097
cg02758870	0.033
cg02823293	0.019
cg02834722	0.034
cg02857943	0.022
cg02985381	0.042
cg03038057	0.016
cg03173722	0.00026
cg03206503	0.016
cg03214277	0.0051
cg03226425	0.049
cg03237412	0.012
cg03351460	0.0012
cg03382797	0.038
cg03433655	0.011
cg03443751	0.03
cg03443887	0.0031
cg03481465	0.019
cg03499775	0.0079
cg03549705	5.1e-05
cg03560963	0.048
cg03619472	0.0071
cg03703356	0.032
cg03751272	0.012
cg03803211	0.044
cg03808835	0.012
cg03835332	0.016
cg03898832	0.047
cg03989617	0.046
cg04044445	0.026
cg04055847	0.015
cg04142323	0.0015
cg04256697	0.00098
cg04278170	0.02
cg04347517	0.0097
cg04387059	0.013
cg04535340	0.017
cg04557774	0.038
cg04614655	0.006
cg04677061	0.02
cg04724720	0.046
cg04845915	0.021
cg04868167	0.02
cg04975598	0.036
cg05050341	0.046
cg05076775	0.01
cg05128038	0.0044
cg05157492	0.024
cg05224998	0.03
cg05380296	0.043
cg05391998	0.025
cg05552569	0.014
cg05608716	0.0083
cg05655987	0.022
cg05658593	0.0021
cg05661139	0.0014
cg05826944	0.00071
cg05912079	0.00023
cg05913672	0.0064
cg05916744	0.024
cg05933904	0.007
cg06008480	0.0044
cg06125903	0.0018
cg06155802	0.019
cg06350097	0.015
cg06400745	4.5e-05
cg06528601	0.024
cg06574296	0.00036
cg06583518	0.027
cg06650216	0.0011
cg06728579	0.024
cg06780839	0.0041
cg06808585	0.011
cg06883736	0.012
cg06907047	0.032
cg06980387	0.0018
cg07095530	0.027
cg07161166	0.024
cg07190698	0.027
cg07208908	0.015
cg07245641	0.02
cg07269557	0.019
cg07275207	0.011
cg07357827	0.0032
cg07427772	0.0051
cg07445963	0.045
cg07700514	0.0073
cg07785936	0.047
cg07814567	0.002
cg07823935	0.037
cg07829842	0.021
cg07948599	0.014
cg08012294	0.022
cg08195029	0.019
cg08220598	0.00066
cg08221207	0.049
cg08249988	0.033
cg08390760	0.026
cg08404201	0.034
cg08475446	0.027
cg08480068	0.00031
cg08480223	0.024
cg08545593	9.5e-05
cg08548086	0.0055
cg08608126	0.0051
cg08613597	0.0015
cg08620044	0.0062
cg08652337	0.0058
cg08695763	0.023
cg08717414	0.013
cg08779777	9.2e-05
cg08884624	0.017
cg09190408	7e-06
cg09240119	0.041
cg09273059	0.0047
cg09352155	0.035
cg09376680	0.038
cg09383596	0.0045
cg09414137	0.04
cg09436562	0.012
cg09638001	0.024
cg09836324	0.031
cg09884341	0.0038
cg10009801	3.8e-05
cg10010480	0.04
cg10058766	0.0067
cg10062530	0.047
cg10096100	0.0015
cg10131910	0.041
cg10333023	0.0048
cg10433104	0.02
cg10556682	0.0021
cg10620273	0.013
cg10628205	0.0094
cg10673833	0.00086
cg10689127	0.035
cg10709021	0.049
cg10724771	0.049
cg10773266	0.0014
cg10840412	0.0041
cg10959726	0.02
cg11028313	0.044
cg11070941	0.03
cg11100804	0.045
cg11122148	0.039
cg11274233	0.017
cg11286977	0.019
cg11339341	0.002
cg11344668	0.042
cg11356794	0.016
cg11367136	0.038
cg11753867	0.039
cg11799172	0.01
cg11849105	0.049
cg11998307	0.0084
cg12079303	0.0066
cg12120126	0.037
cg12216180	0.018
cg12225377	0.016
cg12252036	0.019
cg12288726	0.00063
cg12389025	0.017
cg12393318	0.0085
cg12427688	0.025
cg12482755	0.014
cg12620743	0.00024
cg12624087	0.017
cg12664038	0.014
cg12691330	0.0072
cg12746356	0.039
cg12760327	0.048
cg12845432	0.037
cg12870705	0.03
cg12959106	0.048
cg13137533	0.021
cg13236854	0.039
cg13313836	0.039
cg13365375	0.0038
cg13367381	0.034
cg13446658	0.024
cg13447915	0.017
cg13463367	0.037
cg13497475	0.046
cg13784866	0.02
cg13795831	0.0012
cg13842258	0.025
cg13886725	0.045
cg13888509	0.044
cg13982529	0.006
cg13983578	0.036
cg13991834	0.0085
cg14073011	0.046
cg14074741	0.012
cg14083800	0.0084
cg14114033	0.036
cg14233355	0.024
cg14271531	0.019
cg14386624	0.00037
cg14446107	0.021
cg14493161	0.0046
cg14521318	0.017
cg14607011	0.016
cg14667731	0.0017
cg14723331	0.012
cg14759977	0.037
cg14963371	0.024
cg14978304	0.045
cg14981573	0.016
cg15014010	0.017
cg15106134	0.0026
cg15156614	0.021
cg15184602	0.006
cg15382933	0.00019
cg15694989	0.0076
cg15740352	0.015
cg15857427	0.033
cg15891716	0.011
cg15892658	0.03
cg15949044	0.024
cg15956152	0.01
cg15981305	0.012
cg16048904	0.0062
cg16067980	0.014
cg16151250	0.041
cg16310774	0.022
cg16316394	0.017
cg16396527	0.00072
cg16460681	0.0034
cg16462073	3.6e-05
cg16509569	9e-05
cg16582344	0.0016
cg16592713	0.017
cg16643894	0.014
cg16693361	0.039
cg16714091	0.029
cg16803141	0.001
cg16805068	0.026
cg16915619	0.012
cg17056089	0.04
cg17101358	0.013
cg17159837	0.037
cg17228286	0.031
cg17333051	0.00023
cg17334978	0.016
cg17356733	0.00039
cg17361641	0.038
cg17520942	0.031
cg17536784	0.0058
cg17568035	0.018
cg17578639	0.002
cg17687528	0.0019
cg17767542	0.02
cg17790372	0.014
cg18061656	0.036
cg18104091	0.0042
cg18117895	0.0095
cg18384097	6.4e-05
cg18412834	0.013
cg18428193	0.0016
cg18517961	0.048
cg18541904	0.031
cg18593124	0.0056
cg18609578	0.0078
cg18640660	0.026
cg18705909	0.023
cg18855466	0.021
cg18894648	0.00072
cg19061632	0.039
cg19148297	0.027
cg19199378	0.0098
cg19229544	0.015
cg19365697	0.02
cg19397765	0.025
cg19557190	0.012
cg19576739	0.026
cg19589060	0.00011
cg19655195	0.0031
cg19747357	0.038
cg19808587	0.039
cg19846827	0.0038
cg19857280	0.0051
cg20085812	0.0092
cg20096208	0.00043
cg20100633	0.042
cg20259674	0.036
cg20278790	0.0097
cg20628205	0.013
cg20741185	0.027
cg20848390	0.0098
cg20893919	0.03
cg20899253	0.016
cg20955022	0.046
cg20960422	0.047
cg20996579	0.048
cg21006161	0.013
cg21117780	0.024
cg21182903	0.036
cg21230745	0.025
cg21258057	0.0057
cg21281001	0.0079
cg21394787	0.046
cg21500342	0.023
cg21530890	0.0011
cg21548955	0.00053
cg21577651	0.041
cg21616047	0.014
cg21770436	0.047
cg21919729	0.02
cg22026610	0.026
cg22272129	0.015
cg22311507	0.0093
cg22365276	0.017
cg22390894	0.015
cg22403266	0.013
cg22464169	0.029
cg22699448	0.022
cg22719241	0.00065
cg22748740	0.047
cg22778790	0.034
cg22800581	0.016
cg22839729	0.0074
cg22840852	0.008
cg23140554	0.04
cg23162001	0.042
cg23187101	0.013
cg23205676	0.007
cg23216724	0.00036
cg23332699	0.037
cg23445461	0.044
cg23546231	0.026
cg23612220	2.8e-05
cg23615779	0.027
cg23662927	0.044
cg23668424	0.0035
cg23779992	0.034
cg23919844	0.033
cg23956791	0.0043
cg24166172	0.028
cg24337640	0.00038
cg24406898	0.035
cg24415565	0.04
cg24422489	0.00013
cg24482021	0.035
cg24535234	0.027
cg24633027	0.00058
cg24874555	0.00094
cg24901098	0.026
cg24942272	0.02
cg24977321	0.032
cg25095587	0.026
cg25099087	0.033
cg25151638	0.018
cg25241845	0.027
cg25257677	0.044
cg25302419	0.023
cg25441478	0.005
cg25535317	0.01
cg25589651	0.035
cg25618087	0.036
cg25699174	0.033
cg25704207	0.023
cg25712316	0.038
cg25797912	0.037
cg25920792	0.035
cg26011199	0.035
cg26012103	0.022
cg26029682	0.016
cg26146731	0.025
cg26156382	0.019
cg26227523	1.6e-05
cg26255314	0.013
cg26412358	0.00028
cg26418880	0.03
cg26445041	0.015
cg26495109	0.0047
cg26500144	0.041
cg26530341	0.021
cg26538556	0.0047
cg26546310	0.023
cg26573704	0.029
cg26769927	0.00011
cg26862690	0.021
cg26910092	0.028
cg27193031	0.002
cg27252041	0.037
cg27254482	0.015
cg27328673	0.038
cg27339255	0.0034
cg27449703	0.019
cg27475076	0.013
